# Supplementary material for: Enhancing antibody affinity through experimental sampling of non-deleterious CDR mutations predicted by machine learning
Source: Commun Chem. 2023 Nov 9;6:244. doi: 10.1038/s42004-023-01037-7 (PMC10636138; doi:10.1038/s42004-023-01037-7)
Supplement: Supplementary file 3 — Supplementary Data 1 [file 42004_2023_1037_MOESM3_ESM.xlsx]

## Sheet: Sheet1
label	AbRFC Score	RF Regressor Score	idSASA_0	fa_sol_0	aif_score	sin_norm	dE2	fa_atr_0	total_score_0	fa_elec_0	sin_res	idG_1	position	cdr	dSASA	dSASA_mut	refAAHumanPCT	mutAAHumanPCT	Interface Rank	Non-Interface Rank	CMAB262	AbLang Score	BA.1 RBD OD (.06 ug/mL)
H100_TA	0.302666	-1.14302	10.8914	4.70857	2.57954	0.355034	-2.37194	-5.0563	-1.39433	-0.782726	1.16378	-2.32273	H100	H3	27.6783	17.1694	6.11	6.58	99999	99999		2.10147
H100_TD	0.590645	0.254723	-11.5114	-9.55854	-0.304232	-0.377074	-14.5336	0.741355	-10.3134	-0.674751	-2.19726	-2.10411	H100	H3	27.6783	41.1729	6.11	6.47	118	99999		1.2381
H100_TE	0.497859	-0.135343	-7.42309	-8.59016	1.46345	-0.570282	-28.159	2.7075	-24.8303	-1.9947	-2.02834	-14.0636	H100	H3	27.6783	53.3193	6.11	2.12	99999	99999		0.356545
H100_TF	0.4728	-0.391059	-42.3923	0.286327	-2.31231	-1.18854	-376.31	9.67992	-368.812	-0.607224	-5.87201	-185.18	H100	H3	27.6783	86.401	6.11	4.2	99999	99999		1.18223
H100_TG	0.192839	-1.78388	20.8856	4.41188	3.48176	0.343446	-7.05849	-7.73982	-4.18109	-0.86534	0.150021	-2.63519	H100	H3	27.6783	9.48188	6.11	14.24	99999	99999		2.56007
H100_TH	0.581975	-0.15129	-18.9112	-3.6967	1.77511	-0.657374	-99.4264	3.51286	-93.5128	0.862553	-3.01432	-49.8469	H100	H3	27.6783	47.6482	6.11	1.41	127	99999		1.40236
H100_TI	0.401554	-0.897539	-13.4531	2.24192	1.3357	-0.371949	-210.174	4.61823	-205.98	-0.321885	-0.985241	-46.64	H100	H3	27.6783	31.5291	6.11	2.61	99999	99999		0.49369
H100_TK	0.50667	-0.339179	-38.7873	-8.19824	0.586066	-0.493764	-287.896	4.81698	-279.455	-2.09275	-2.09755	-145.218	H100	H3	27.6783	65.2914	6.11	0.83	99999	99999		0.435178
H100_TL	0.34303	-1.30255	-19.2105	2.89142	0.0143963	-0.0982336	-138.442	3.25605	-128.537	-0.532544	-0.331458	-54.9445	H100	H3	27.6783	45.608	6.11	4.55	99999	99999		1.16332
H100_TM	0.40831	-0.730993	-15.645	-0.264343	1.84459	-0.34715	-243.243	5.67351	-234.977	-0.389479	-0.755473	-122.406	H100	H3	27.6783	64.8567	6.11	1.12	99999	99999		0.209947
H100_TN	0.640523	0.377015	-17.002	-6.46078	-0.702082	-0.591997	-8.10322	2.5768	-5.46433	0.125645	-2.9257	-1.3885	H100	H3	27.6783	44.6488	6.11	2.98	79	99999		1.47966
H100_TP	0.339047	-1.14281	8.97071	1.38975	2.64065	-0.0228513	-300.552	0.263029	-284.532	-0.593262	-1.58221	-1.15997	H100	H3	27.6783	16.1423	6.11	3.48	99999	99999		0.773358
H100_TQ	0.542478	-0.0579284	-5.68913	-6.79104	1.5353	-0.506609	-24.817	4.60605	-21.7979	-0.526712	-2.29768	-12.998	H100	H3	27.6783	47.9312	6.11	1.31	99999	99999		0.439826
H100_TR	0.75188	1.17704	-29.5928	-16.2333	0.924995	-2.68138	-111.782	10.7173	-105.447	4.55489	-15.8606	-53.8428	H100	H3	27.6783	71.8613	6.11	3.93	26	99999		2.9191
H100_TS	0.360211	-1.02172	10.6364	-0.403908	0.527171	0.168816	-4.09121	-4.09189	-4.23686	-0.155678	0.619762	-3.03658	H100	H3	27.6783	18.1941	6.11	12.52	99999	99999		3.8587
H100_TV	0.668922	-0.0863899	-0.38602	3.83665	-2.59714	0.0522876	-8.3204	2.29948	-6.67609	-0.259844	0.241654	0.543349	H100	H3	27.6783	27.9356	6.11	5.19	64	99999		0.839752
H100_TW	0.68639	0.545074	-39.7929	-0.911602	-1.04405	-1.16822	-139.539	10.8481	-121.845	0.319288	-7.35393	-63.829	H100	H3	27.6783	62.6782	6.11	3.87	55	99999		0.742341
H100_TY	0.607038	0.0733294	-28.0836	-1.83819	-0.25044	-0.87027	-256.684	6.85359	-226.962	0.167336	-6.34378	-114.636	H100	H3	27.6783	57.9978	6.11	9.87	106	99999		7.18676
H100A_PA	0.525879	-0.462486	5.41237	1.82983	0.420553	0.208826	-2.51223	-3.23283	0.799464	0.134888	1.52867	-0.376586	H100A	H3	9.22218	1.47149	4.17	6.39	99999	99999		1.27908
H100A_PD	0.619541	-0.0558704	1.77851	-6.89665	0.420553	-0.312752	-17.4932	0.825393	-12.066	1.64723	-2.0425	1.62028	H100A	H3	9.22218	7.71453	4.17	5.61	99	99999		0.38059
H100A_PE	0.690061	0.225698	-9.98407	-5.78491	-1.2649	-0.0712312	-13.5536	1.98578	-8.24383	1.58251	0.384098	0.74819	H100A	H3	9.22218	13.3492	4.17	2.2	54	99999		0.118999
H100A_PF	0.57278	-0.00964329	-5.59686	1.20952	0.245035	-1.48585	-498.636	9.93538	-491.213	0.506325	-10.188	-236.651	H100A	H3	9.22218	21.9529	4.17	6.16	99999	99999		0.38015
H100A_PG	0.385682	-0.738892	7.46175	0.118963	0.420553	0.240459	-7.11031	-5.60134	-3.24072	0.130017	1.65059	-0.44321	H100A	H3	9.22218	1.47149	4.17	13.77	99999	99999		3.09056
H100A_PH	0.603407	0.0861408	-6.13848	-6.2215	0.420553	-1.31037	-203.999	7.15625	-198.464	-0.338394	-11.525	-83.4545	H100A	H3	9.22218	24.5732	4.17	1.69	107	99999		0.430898
H100A_PI	0.562344	-0.164478	-6.87108	2.07277	-0.689801	-0.233868	-35.7949	4.05445	-24.17	0.209516	-0.852784	0.496384	H100A	H3	9.22218	13.5806	4.17	2.63	99999	99999		0.184373
H100A_PK	0.545959	-0.0625593	4.16429	-11.8053	0.420553	-1.44388	-1148.85	9.37763	-1139.81	-0.692746	-11.5297	-297.634	H100A	H3	9.22218	1.47149	4.17	0.97	99999	99999		0.219651
H100A_PL	0.463165	-0.543579	2.56172	2.80902	0.420553	-0.674127	-403.68	5.65477	-396.463	0.36648	-2.67239	-30.6187	H100A	H3	9.22218	5.63578	4.17	5.08	99999	99999		0.526734
H100A_PM	0.543687	-0.166759	-10.6511	0.270236	0.202409	-0.558329	-71.4525	5.00122	-63.0472	0.384932	-3.27198	0.834253	H100A	H3	9.22218	24.8862	4.17	1.43	99999	99999		0.0484469
H100A_PN	0.560798	-0.277614	-3.21414	-3.65589	0.096855	-0.0243928	-12.2711	1.21668	-6.89102	-0.0502369	0.896222	0.179778	H100A	H3	9.22218	5.05562	4.17	3.69	99999	99999		0.418555
H100A_PQ	0.598457	-0.106789	-12.1938	-3.95809	-0.438012	-0.140191	-15.5686	3.06452	-9.35218	0.123414	0.0440174	-0.150358	H100A	H3	9.22218	19.4115	4.17	1.15	99999	99999		0.0794064
H100A_PR	0.62304	0.476919	-4.76213	-12.0016	0.171106	-2.29186	-1624.08	13.3125	-1611.53	-0.803019	-20.7435	-195.349	H100A	H3	9.22218	5.06532	4.17	4.2	95	99999		0.958511
H100A_PS	0.623815	-0.297824	4.05487	-1.89287	0.420553	0.162312	-3.61862	-2.43485	-1.49075	0.520338	1.48605	-0.196309	H100A	H3	9.22218	1.47149	4.17	12.68	94	99999		0.880365
H100A_PT	0.633276	-0.153155	2.89504	-1.14446	0.420553	-0.116772	-11.1091	0.577234	-7.02247	0.519562	-0.228036	0.363097	H100A	H3	9.22218	1.47149	4.17	5.97	85	99999		0.317505
H100A_PV	0.475865	-0.312957	1.83758	2.85584	0.420553	-0.233218	-28.7038	2.04445	-22.0218	0.231287	-0.788246	-0.0300044	H100A	H3	9.22218	3.5864	4.17	5.21	99999	99999		0.361384
H100A_PW	0.625686	0.23196	-17.2741	-0.973459	0.0933365	-3.19142	-508.735	15.2108	-498.515	0.389865	-26.0215	-113.546	H100A	H3	9.22218	36.6288	4.17	4.18	92	99999		0.0962416
H100A_PY	0.587288	0.0882323	-10.7704	-3.86615	0.135131	-1.83162	-485.307	11.6582	-478.032	-0.346776	-15.3252	-227.665	H100A	H3	9.22218	32.8124	4.17	11.59	99999	99999		0.45732
H100B_MA	0.385761	-0.941196	0	2.39405	0	0.197522	-2.45905	-7.62114	-5.18117	-0.0167566	0.364601	-1.19694	H100B	H3	0	0	1.48	6.45	99999	99999		0.0104364
H100B_MD	0.500275	-0.500552	0	-2.95857	0	0.197846	-2.89697	-5.51134	-7.13112	0.836386	0.33558	-1.15117	H100B	H3	0	0	1.48	5.12	99999	99999		0.000391136
H100B_ME	0.596705	-0.253864	0	-3.80705	0	-0.011953	-1.88615	-3.41219	-5.67228	1.45679	-0.522306	-1.3168	H100B	H3	0	0	1.48	2.15	99999	145		0.0107861
H100B_MF	0.680913	-0.0393653	0	1.34877	0	-0.382766	-3.01099	0.729155	-2.82664	-0.116592	-2.7296	-0.553898	H100B	H3	0	0	1.48	8.05	99999	92		0.0103663
H100B_MG	0.361505	-1.1329	0	1.56189	0	0.139988	-7.12516	-9.78636	-7.51753	-0.186941	-0.423823	-1.00725	H100B	H3	0	0	1.48	13.87	99999	99999		0.0315448
H100B_MH	0.683131	-0.0839099	0	-2.69271	0	-0.022689	-2.22659	-1.36765	-4.04932	0.789686	-0.624269	-0.990163	H100B	H3	0	0	1.48	1.77	99999	87		0.000640453
H100B_MI	0.496672	-0.699377	0	2.69667	0	-0.308682	-85.5708	-0.740516	-87.684	0.0333791	-1.84332	-1.08384	H100B	H3	0	0	1.48	2.46	99999	99999		0.0103835
H100B_MK	0.501633	-0.371155	0	-6.93488	0	0.00577367	-8.19514	0.133381	-10.1187	-2.42848	-0.350495	-0.939814	H100B	H3	0	0	1.48	0.95	99999	99999		0.00455852
H100B_ML	0.678575	-0.0727267	0	2.22925	0	-0.011953	1.64815	-2.18501	-0.714682	-0.0427165	-0.506445	-1.10888	H100B	H3	0	0	1.48	4.94	99999	96		0.256988
H100B_MN	0.516472	-0.426426	0	-1.72222	0	0.179957	-2.01061	-4.70863	-6.02679	-0.244957	0.322186	-1.34251	H100B	H3	0	0	1.48	3.12	99999	99999		0.000380485
H100B_MP	0.460232	-0.735966	0	0.483245	0	0.104819	-124.995	-4.38184	-123.732	-0.258045	-0.108724	-1.49994	H100B	H3	0	0	1.48	4.6	99999	99999		0.0319114
H100B_MQ	0.603677	-0.314524	0	-2.26008	0	-0.0578178	-1.98422	-2.24994	-4.35424	0.107755	-0.652859	-1.15051	H100B	H3	0	0	1.48	1.04	99999	144		0.00404898
H100B_MR	0.59639	0.0989221	0	-8.04982	0	-1.10746	-241.64	4.45813	-240.505	0.496462	-5.33585	1.36745	H100B	H3	0	0	1.48	3.85	99999	146		0.0103589
H100B_MS	0.374878	-0.831354	0	-0.614785	0	0.24436	-3.85631	-7.25536	-7.17236	0.0836255	0.485935	-1.14263	H100B	H3	0	0	1.48	10.98	99999	99999		0.010501
H100B_MT	0.511813	-0.587612	0	-1.28205	0	-0.221428	-4.90843	-5.18792	-5.53587	0.840265	-2.17659	-1.10171	H100B	H3	0	0	1.48	5.05	99999	99999		0.0103239
H100B_MV	0.480217	-0.809696	0	2.72368	0	-0.261843	-86.568	-2.54511	-88.4533	0.0468516	-1.63741	-1.08257	H100B	H3	0	0	1.48	4.54	99999	99999		0.0459269
H100B_MW	0.531954	-0.392749	0	0.180002	0	-1.16838	-171.524	7.56754	-169.821	-0.0251666	-4.90104	-1.30958	H100B	H3	0	0	1.48	4.22	99999	99999		0.0355446
H100B_MY	0.722116	0.182205	0	-1.26475	0	-0.59289	-21.8954	2.09933	-22.042	0.829687	-4.97166	0.765095	H100B	H3	0	0	1.48	13	99999	52		0.00319481
H101_DA	0.463591	-0.739387	5.57224	6.29708	-0.0950661	0.209637	0.121191	-2.68073	0.702233	-2.3094	0.714306	-3.03813	H101	H3	11.3735	4.8074	82.22	1.81	99999	99999		0.0126507
H101_DE	0.558456	0.321515	-21.0592	-1.28435	-2.52972	-0.368704	-75.5587	1.19824	-76.0405	0.319642	-4.8082	-35.4537	H101	H3	11.3735	38.8361	82.22	2.32	144	99999		0.0106826
H101_DF	0.540976	0.188522	-10.596	4.5959	-1.44826	-0.76203	-121.84	7.99507	-118.171	-1.59011	-3.66433	-44.5622	H101	H3	11.3735	23.6614	82.22	0.41	149	99999		0.000307983
H101_DG	0.42333	-0.836579	11.5952	6.06776	0.36504	0.221549	-1.85505	-4.10529	-1.04099	-2.23933	0.613108	-2.94858	H101	H3	11.3735	3.52537	82.22	3.55	99999	99999		0.030544
H101_DH	0.685267	0.322872	-8.77304	-0.354248	-0.13307	-0.992396	-34.2311	5.48207	-30.7819	-0.835688	-5.72439	-13.2005	H101	H3	11.3735	22.4453	82.22	1.01	56	99999		0.00454194
H101_DI	0.392151	-0.597441	-13.6442	5.19581	-0.00449421	-0.0229324	-25.5154	2.66434	-21.4777	-2.16692	-0.262967	-3.67493	H101	H3	11.3735	32.7407	82.22	0.28	99999	99999		0.000276549
H101_DK	0.519348	-0.334531	-14.7503	-0.639308	-0.521424	-0.0463516	-6.54257	2.03761	-2.45683	-2.5722	-0.1298	-1.14144	H101	H3	11.3735	38.0247	82.22	0.22	99999	99999		0.000487867
H101_DL	0.3398	-0.980873	-12.3668	4.2522	-0.355528	-0.254853	-194.601	2.83262	-191.189	-2.58647	-2.06746	-84.849	H101	H3	11.3735	37.0991	82.22	0.62	99999	99999		0.000303892
H101_DM	0.485634	-0.478152	-18.5109	3.59252	-0.346061	0.09319	-3.84453	2.00358	0.579117	-2.55325	0.166641	-1.46662	H101	H3	11.3735	43.7539	82.22	0.09	99999	99999		9.2037e-05
H101_DN	0.537185	-0.418617	-1.13728	1.51479	0.0413419	-0.0465139	-1.46984	0.753995	-0.0990981	-1.97803	-0.22568	-2.02034	H101	H3	11.3735	14.1149	82.22	1.26	151	99999		0.0128085
H101_DP	0.388441	-0.789923	1.60217	5.35518	0.0445702	0.227526	-73.7982	1.68226	-69.5308	-2.26943	0.953871	-2.01586	H101	H3	11.3735	8.6488	82.22	0.56	99999	99999		0.000202366
H101_DQ	0.487122	-0.146844	-23.8346	-0.270566	-1.33054	-0.208014	-108.175	2.13544	-107.525	-1.75631	-2.58485	-52.3451	H101	H3	11.3735	43.9963	82.22	1.43	99999	99999		0.00030454
H101_DR	0.639102	0.978901	-27.7282	-7.03355	-2.19172	-1.12545	-61.7842	7.94023	-58.1346	-2.11187	-6.43349	-27.6667	H101	H3	11.3735	48.6273	82.22	0.66	81	99999		0.000527073
H101_DS	0.521296	-0.619783	5.33596	3.92904	-0.184401	0.186542	1.21208	-2.1839	-0.465037	-1.82914	0.530166	-3.08131	H101	H3	11.3735	4.29506	82.22	1.13	155	99999		0.00123245
H101_DT	0.411509	-0.901232	-1.59267	4.03909	-0.0190517	0.0466761	-13.9397	-0.226883	-13.1213	-1.31459	-0.091724	-7.18804	H101	H3	11.3735	12.6115	82.22	0.5	99999	99999		0.000660961
H101_DV	0.385603	-1.03249	-4.15993	5.96851	-0.0396337	0.000162258	-17.927	1.03984	-15.3308	-2.18508	-0.0804008	-5.83705	H101	H3	11.3735	16.8463	82.22	0.95	99999	99999		0.00296064
H101_DW	0.431227	-0.689695	-0.452727	1.63695	-0.279267	-0.795374	-223.709	7.49111	-197.203	-3.17467	-4.74317	-83.4107	H101	H3	11.3735	9.68289	82.22	0.21	99999	99999		8.15609e-05
H101_DY	0.60865	0.233352	-3.41727	0.937958	-0.944369	-0.909874	-86.9928	5.78634	-82.8104	-1.15598	-5.97591	-29.8966	H101	H3	11.3735	11.2223	82.22	0.71	105	99999		0.00225917
H102_VA	0.4381	-0.410185	0	-0.703672	0	0.429523	-5.09328	-5.6349	-5.37542	-0.142305	1.08533	0.000731816	H102	H3	0	0	19.61	0.65	99999	99999		0.00786199
H102_VD	0.67857	-0.070108	0	-9.60506	0	0.0110606	-11.5457	-1.62969	-11.1037	-0.140024	-0.00675545	0.0338564	H102	H3	0	0	19.61	1.47	99999	97		0.000514235
H102_VE	0.579243	-0.228584	0	-8.68549	0	0.208339	-11.1467	-0.447553	-10.7814	-1.46567	0.52267	-0.2905	H102	H3	0	0	19.61	0.16	99999	99999		3.85735e-05
H102_VF	0.569512	-0.374074	0	-4.42813	0	-0.454565	-79.414	3.62727	-78.3331	-0.36203	-2.16994	-17.675	H102	H3	0	0	19.61	3.84	99999	99999		0.00358403
H102_VG	0.460516	-0.483041	0	-1.39787	0	0.333284	-9.88587	-7.65381	-8.04251	-0.0675204	0.370648	-0.144069	H102	H3	0	0	19.61	0.36	99999	99999		0.00185096
H102_VH	0.618199	-0.0050387	0	-8.38611	0	-0.467897	-32.0701	1.96165	-31.9343	-0.615289	-2.85595	4.61158	H102	H3	0	0	19.61	3.76	99999	99999		2.88435e-05
H102_VI	0.725233	-0.155505	0	-2.32244	0	0.116447	-29.2525	0.943598	-29.1409	0.368986	0.0206661	-1.54821	H102	H3	0	0	19.61	9.26	99999	50		0.00912567
H102_VK	0.675035	0.389583	-2.13444	-10.9869	0	-0.129292	-28.8757	1.15974	-27.7764	4.58294	-1.73613	2.79061	H102	H3	0	0	19.61	0.22	99999	105		4.74477e-06
H102_VL	0.607824	-0.307242	0	-2.58514	0	-0.0717179	-54.056	0.627071	-52.6339	0.25411	-0.651126	-3.93502	H102	H3	0	0	19.61	4.49	99999	99999		0.00697945
H102_VM	0.566447	-0.335555	0	-4.63457	0	0.231271	-37.5085	0.939857	-35.1996	-0.0659379	0.427962	-3.26034	H102	H3	0	0	19.61	0.42	99999	99999		0.000248061
H102_VN	0.676361	-0.0983481	0	-6.97111	0	0.0460271	-8.15434	-1.16256	-7.80183	0.062442	-0.149465	-0.0930777	H102	H3	0	0	19.61	1.57	99999	101		1.70145e-05
H102_VP	0.544672	-0.3463	0	-3.66744	0	0.190612	-253.004	-0.444747	-229.567	1.48798	0.620355	-33.3597	H102	H3	0	0	19.61	9.79	99999	99999		1.47586e-05
H102_VQ	0.629644	-0.169599	0	-7.25873	0	0.127021	-8.46142	0.359754	-8.69764	-0.602683	0.171277	-0.503553	H102	H3	0	0	19.61	0.32	99999	99999		5.4249e-06
H102_VR	0.660558	0.151117	-0.670206	-11.0947	0	-0.37487	-16.3655	3.3722	-15.3612	0.477109	-1.24415	0.574393	H102	H3	0	1.34041	19.61	0.39	69	99999		1.7945e-05
H102_VS	0.504131	-0.311088	0	-4.26771	0	0.359753	-5.2292	-4.79176	-7.23565	0.489304	0.815345	-0.159049	H102	H3	0	0	19.61	5.07	99999	99999		3.05666e-05
H102_VT	0.664508	-0.183674	0	-3.12216	0	0.255015	-3.26118	-2.17309	-4.96656	0.171626	0.548679	-0.122771	H102	H3	0	0	19.61	0.77	99999	115		5.31322e-05
H102_VW	0.667224	0.197125	0	-7.88213	0	-0.664202	-50.8473	6.67955	-48.824	-0.403957	-2.81073	5.76519	H102	H3	0	0	19.61	0.13	99999	112		1.15369e-05
H102_VY	0.633178	-0.00717322	0	-6.78911	0	-0.373571	-74.129	4.20303	-73.4554	0.859245	-1.44695	-15.8282	H102	H3	0	0	19.61	37.23	99999	133		4.50769e-05
H27_YA	0.646922	-0.108865	3.95432	0.445465	-0.147151	0	0.496873	-0.84899	-0.431816	-0.0547888	0	-0.0266751	H27	H1	51.1568	43.1273	34.61	0.9	99999	99999		0.000194436
H27_YD	0.783306	0.215371	4.67655	-0.872026	-0.036317	0	1.18195	-0.386471	-0.694951	0.431839	0	-0.548694	H27	H1	51.1568	45.274	34.61	3.18	99999	99999		0.0174889
H27_YE	0.805173	0.194722	-2.0277	-1.04566	0.203498	0	1.15031	-0.0595866	-0.844253	-0.0137222	0	-0.287034	H27	H1	51.1568	50.5825	34.61	0.12	99999	99999		0.000205246	0.417162
H27_YF	0.79577	0.00939301	-1.12177	-0.0125364	0.0570896	0	-0.449444	0.0100428	0.0502089	0.0594305	0	0.0405342	H27	H1	51.1568	53.9126	34.61	35.18	99999	99999		0.0215484
H27_YG	0.48054	-0.314375	16.5163	0.41038	0.122643	-0.0173616	-0.940991	-1.5878	-1.37201	-0.0871983	-0.0862692	-0.349276	H27	H1	51.1568	28.9574	34.61	22.28	99999	99999		0.000264354
H27_YH	0.832937	0.159969	0.160826	-0.286523	0.0936124	0	0.240708	-0.136199	0.00408282	0.34161	0	0.106524	H27	H1	51.1568	55.3301	34.61	0.39	5	99999		0.0223152	0.563321
H27_YI	0.704729	0.0172455	-16.8854	-0.775366	0.14254	-0.22086	-3.04585	2.23833	-0.859005	-0.146311	-0.711917	-0.331291	H27	H1	51.1568	60.1051	34.61	0.38	99999	99999		0.000184853
H27_YK	0.864149	0.186135	-2.66744	-0.405808	-0.0253469	0	1.58998	-0.0989989	-0.53015	-0.0979872	0	-0.0397319	H27	H1	51.1568	51.7645	34.61	0.02	1	99999		0.000683151	0.391787
H27_YL	0.789828	0.191045	-9.49528	-0.00989483	0.198605	0	1.21248	0.252574	0.265683	-0.0783654	0	0.159162	H27	H1	51.1568	62.3414	34.61	0.94	99999	99999		0.000946841
H27_YM	0.7612	0.168192	-19.3902	-0.0894858	0.258419	-0.0468384	0.534532	1.07495	0.789375	0.0797229	-0.150579	0.496974	H27	H1	51.1568	78.2381	34.61	0.03	99999	99999		1.09902e-05
H27_YN	0.806896	0.183325	3.88038	-0.498514	-0.589952	0	1.10703	-0.294486	-0.515426	0.102719	0	-0.131562	H27	H1	51.1568	46.1447	34.61	0.38	8	99999		0.0136569
H27_YP	0.573898	-0.236796	5.15794	-0.134274	0.190816	0.0231758	-3.57097	0.268004	-4.77592	-0.271387	-2.59859e-05	-0.272261	H27	H1	51.1568	42.7765	34.61	0.02	99999	99999		0.000169243
H27_YQ	0.868776	0.223663	-4.18616	-0.854143	0.0495457	0	0.989981	0.133633	-0.360934	0.0473155	0	-0.0474643	H27	H1	51.1568	55.9209	34.61	0.01	0	99999		0.000702016
H27_YR	0.834431	0.136771	-1.93619	-0.490006	-0.158704	0	0.315522	-0.0290698	-0.546106	-0.0986512	0	-0.0277275	H27	H1	51.1568	49.6121	34.61	0.05	4	99999		0.000360797	0.470957
H27_YS	0.812889	0.218232	2.23974	-0.45776	-0.261247	0	1.28004	-0.722239	-0.743637	0.319722	0	-0.100729	H27	H1	51.1568	41.2483	34.61	0.64	7	99999		0.00522166	0.311603
H27_YT	0.806089	0.185745	-0.18497	-0.807171	-0.0937144	-0.0234192	0.19441	-0.27842	-0.39975	0.408873	-0.0862453	-0.363348	H27	H1	51.1568	46.3196	34.61	0.08	9	99999		0.00016556
H27_YV	0.758423	0.0307534	-1.25301	0.0245591	-0.0308346	-0.0582235	-0.838763	0.597324	0.582189	-0.0599345	-0.129795	0.238107	H27	H1	51.1568	50.8735	34.61	0.69	99999	99999		0.000351861
H27_YW	0.772763	0.106485	-16.7257	-0.192127	-0.0501008	-0.0234192	-0.768238	0.567522	0.247771	-0.0280253	-0.0862453	0.229033	H27	H1	51.1568	74.5779	34.61	0.03	99999	99999		0.000268485
H28_GA	0.545009	0.0772896	-13.9713	1.3122	-0.149269	0.0874164	-13.7417	2.37651	-7.09636	0.817602	-0.12189	2.01591	H28	H1	33.1396	47.7519	0.27	1.21	99999	99999		0.234308
H28_GD	0.659254	0.808784	-29.9983	-8.74442	-0.308645	-0.795536	-55.0244	6.6125	-47.8331	-0.196045	-4.18538	-21.2211	H28	H1	33.1396	58.6533	0.27	0.52	70	99999		0.494
H28_GE	0.619739	0.359666	-54.1252	-8.04845	0.148787	-0.899462	-132.928	8.59728	-124.956	0.270543	-5.24026	-57.3014	H28	H1	33.1396	91.5945	0.27	0.04	99999	99999		0.0301486
H28_GF	0.567863	-0.173753	-72.5428	-1.48523	-1.11179	-1.79315	-1080.4	15.1438	-1068.77	0.0234631	-11.0394	-532.521	H28	H1	33.1396	103.114	0.27	0.21	99999	99999		0.1575
H28_GH	0.554112	0.0740391	-69.8343	-8.63559	-0.46007	-1.75786	-895.41	13.0076	-886.885	-0.553088	-10.0706	-441.668	H28	H1	33.1396	97.1125	0.27	0.05	99999	99999		0.111341
H28_GI	0.430117	-0.191684	-43.7381	0.704443	-0.272702	-0.632575	-226.742	10.5974	-204.395	-0.28417	-2.95068	-95.5809	H28	H1	33.1396	68.345	0.27	2.91	99999	99999		1.87807
H28_GK	0.543951	0.415713	-55.9361	-8.69995	-0.360657	-0.829205	-115.963	10.9193	-108.3	-1.12713	-4.05594	-50.0635	H28	H1	33.1396	94.7821	0.27	0.42	99999	99999		1.14656
H28_GL	0.473529	-0.0853817	-49.6483	1.2061	-0.929904	-0.64396	-300.55	10.9405	-289.92	0.503719	-3.2254	-140.53	H28	H1	33.1396	74.6488	0.27	0.18	99999	99999		0.0738993
H28_GM	0.572464	0.0350619	-60.4413	-1.67108	0.118545	-0.689825	-345.224	10.9462	-333.633	0.677675	-3.70221	-160.966	H28	H1	33.1396	85.1708	0.27	0.33	99999	99999		0.372135
H28_GN	0.680445	0.737911	-36.052	-5.73878	-0.935458	-0.86482	-79.6058	7.88369	-73.3133	0.137467	-4.44384	-34.8266	H28	H1	33.1396	65.5339	0.27	2.38	59	99999		7.83758
H28_GP	0.617275	0.16759	-14.7206	-0.930098	0.180161	-0.0463516	-347.529	5.88856	-324.579	2.58982	-0.0893562	-1.1085	H28	H1	33.1396	45.7853	0.27	1.35	99999	99999		0.245585
H28_GQ	0.644022	0.600587	-58.2155	-5.46103	-0.656251	-0.946301	-179.059	9.56475	-170.74	0.431607	-5.31308	-80.7107	H28	H1	33.1396	96.7987	0.27	0.02	77	99999		0.0191649
H28_GR	0.627083	0.693072	-70.8	-9.75299	-1.62161	-1.30443	-241.66	13.2562	-233.638	-0.599841	-7.53374	-110.802	H28	H1	33.1396	109.677	0.27	1.25	90	99999		7.93439
H28_GS	0.80594	0.559736	-16.7195	-3.13667	-0.951471	-0.0524498	-6.81996	3.26951	-1.01141	1.0621	-0.606661	1.69214	H28	H1	33.1396	49.6675	0.27	32.37	11	99999		49.8774	0.396862
H28_GT	0.66773	0.504412	-27.2357	-2.17438	-1.91487	-0.319824	-26.7661	6.03771	-17.0701	0.00692665	-1.29471	-3.93425	H28	H1	33.1396	60.1599	0.27	56.1	65	99999		7.31873
H28_GV	0.492031	0.17703	-37.8379	2.0148	-1.45829	-0.365202	-70.4627	8.19401	-48.9419	0.32916	-1.86136	-18.3392	H28	H1	33.1396	74.4837	0.27	0.22	99999	99999		0.107525
H28_GW	0.619952	0.213289	-84.7048	-6.18502	-1.15363	-2.07159	-951.12	17.153	-938.926	0.868163	-12.0194	-467.875	H28	H1	33.1396	117.129	0.27	0.01	97	99999		0.0330925
H28_GY	0.560552	-0.0621589	-88.9935	-5.61899	-1.66157	-2.47769	-1187.99	16.6462	-1176.56	0.0552159	-15.3667	-586.096	H28	H1	33.1396	110.215	0.27	0.14	99999	99999		0.496021
H29_FA	0.330002	-0.696769	0	0.458107	0	0.500349	-2.07973	-6.9655	-5.68545	0.00356601	1.1969	-0.519474	H29	H1	0	0	76.43	0.03	99999	99999		0.000280474
H29_FD	0.52152	-0.269942	0	-3.11653	0	0.361456	-2.57067	-5.26179	-4.41113	2.59357	0.936193	-0.548258	H29	H1	0	0	76.43	0.02	99999	160		9.2622e-05
H29_FE	0.547386	-0.191706	0	-3.95263	0	0.407321	-2.22151	-3.49022	-5.17983	1.27093	0.951136	-0.583936	H29	H1	0	0	76.43	0	99999	99999		6.15425e-06
H29_FG	0.321568	-0.739071	0	0.273978	0	0.384105	-3.89391	-7.80186	-6.6198	0.146791	1.11097	-0.51981	H29	H1	0	0	76.43	0.03	99999	99999		8.67734e-05
H29_FH	0.705964	-0.097161	0	-3.19436	0	0.0993694	-2.17056	-1.74439	-3.73096	0.162793	-0.218712	-0.559498	H29	H1	0	0	76.43	0.02	99999	62		0.00019832
H29_FI	0.54074	-0.319597	0	0.710901	0	0.477254	-1.65855	-3.13929	-2.09104	0.0550958	1.15322	-0.589638	H29	H1	0	0	76.43	10.94	99999	157		0.00287887
H29_FK	0.525069	-0.451865	0	-3.0955	0	0.309169	-6.82498	-4.42329	-7.69913	0.777168	0.895488	-0.246129	H29	H1	0	0	76.43	0	99999	99999		2.72545e-05
H29_FL	0.565211	-0.45092	0	0.26533	0	0.232651	-5.66371	-0.531646	-7.45143	0.105865	0.831655	-0.697202	H29	H1	0	0	76.43	7.66	99999	150		0.0182932
H29_FM	0.628154	-0.134717	0	0.155724	0	0.401629	-2.08271	-0.941287	-2.54656	0.219077	1.11087	-0.560295	H29	H1	0	0	76.43	0.34	99999	135		0.000112056
H29_FN	0.549015	-0.318168	0	-3.17357	0	0.280625	-2.62918	-4.03295	-5.38331	0.495474	0.871498	-0.56173	H29	H1	0	0	76.43	0.03	99999	155		0.000103205
H29_FP	0.407051	-0.600686	0	-0.0515497	0	0.418706	-41.9274	-4.24977	-31.612	-0.124104	1.11149	-0.185901	H29	H1	0	0	76.43	0.05	99999	99999		0.000292811
H29_FQ	0.55945	-0.252435	0	-3.24869	0	0.377966	-2.72407	-1.74252	-4.49734	0.0877264	0.943186	0.695125	H29	H1	0	0	76.43	0	99999	99999		1.26994e-05
H29_FR	0.579276	-0.278546	-3.69826	-4.00552	0	0.239236	-6.34359	-3.59031	-6.53589	1.78695	0.777318	0.0162665	H29	H1	0	7.39651	76.43	0.03	130	99999		0.000126073
H29_FS	0.360086	-0.596819	0	-0.951048	0	0.453835	-2.20486	-6.79455	-6.51688	0.247301	1.11053	-0.469414	H29	H1	0	0	76.43	0.49	99999	99999		0.0108805
H29_FT	0.460841	-0.498741	0	-0.338879	0	0.41895	-2.4723	-4.67157	-4.04863	0.276882	1.11074	-0.597006	H29	H1	0	0	76.43	0.16	99999	99999		0.000156572
H29_FV	0.465117	-0.465481	0	0.622839	0	0.45969	-2.3528	-4.16324	-3.06424	0.000764207	1.1533	-0.514773	H29	H1	0	0	76.43	3.51	99999	99999		0.00314699
H29_FW	0.65499	-0.169734	0	-1.43312	0	0.419517	-1.51841	-0.74075	-1.88037	-0.0352032	1.0442	-1.02025	H29	H1	0	0	76.43	0	99999	99999		6.33427e-05
H29_FY	0.815533	0.0470651	0	-2.46856	0	-0.0988015	-0.690934	1.03747	-1.27212	0.336994	-0.102588	-0.00050814	H29	H1	0	0	76.43	0.15	99999	12		0.00744536	0.459792
H30_IA	0.19765	-1.48201	51.6661	-0.169262	3.75474	0.23192	-2.52347	-6.47573	-5.27839	-0.160576	2.96389	-2.36911	H30	H1	86.8669	25.9774	1.85	1.2	99999	99999		2.68921
H30_ID	0.233312	-1.29151	29.6038	-2.43967	1.92918	0.23192	-3.16519	-5.76482	-7.19234	-0.740825	2.96389	-3.33403	H30	H1	86.8669	46.5443	1.85	2.72	99999	99999		0.556764
H30_IE	0.249273	-1.12234	20.8178	-2.89682	2.84188	0.23192	-3.61264	-5.14082	-6.15914	-0.0139138	2.96389	-2.62385	H30	H1	86.8669	56.1997	1.85	0.24	99999	99999		0.0412442
H30_IF	0.388853	-0.805482	4.73419	-1.1959	-0.88956	0.23192	-5.01417	-4.27744	-4.06329	-0.136454	2.96389	-1.7755	H30	H1	86.8669	81.9169	1.85	0.16	99999	99999		0.118483
H30_IG	0.192683	-1.5414	79.3425	-0.497624	3.67033	0.0923788	-4.55011	-7.34838	-6.59377	-0.180227	2.71075	-2.82991	H30	H1	86.8669	-9.29534	1.85	2.13	99999	99999		1.59246
H30_IH	0.312741	-1.08157	2.33017	-2.25202	2.3383	0.220373	-4.25531	-4.14876	-5.06683	-0.0186813	2.9646	-2.19472	H30	H1	86.8669	74.891	1.85	0.19	99999	99999		0.220572
H30_IK	0.547935	-0.259515	-6.11105	-4.98099	2.49803	0.0923788	-2.05762	-3.40093	-3.30384	3.74159	2.28881	-1.22249	H30	H1	86.8669	97.8183	1.85	0.55	146	99999		0.200961
H30_IL	0.540189	-0.409705	5.6055	-0.723516	-1.26116	0.0583858	-1.50969	-2.40852	-2.42649	-0.113938	1.03254	-0.821247	H30	H1	86.8669	72.3362	1.85	0.14	150	99999		0.0820295
H30_IM	0.353119	-0.788872	8.22275	-1.19872	2.01134	0.173697	-2.71426	-3.78954	-3.64307	0.205093	2.92403	-1.66013	H30	H1	86.8669	71.0706	1.85	0.11	99999	99999		0.128422
H30_IN	0.249154	-1.14947	19.9922	-2.14891	1.73731	0.23192	-2.58657	-5.47851	-5.64594	0.207178	2.96389	-2.67002	H30	H1	86.8669	57.1357	1.85	4.81	99999	99999		3.90677
H30_IP	0.258318	-1.16737	45.2701	-0.519284	4.04447	0.185407	-21.772	-4.26119	-13.8462	0.0068806	2.96632	-2.41832	H30	H1	86.8669	27.7576	1.85	0.55	99999	99999		2.21643
H30_IQ	0.683022	0.239239	-13.0759	-6.5326	-1.01455	-0.140028	-1.24877	1.16467	-3.00117	1.66503	1.46229	-2.7653	H30	H1	86.8669	90.5712	1.85	0.04	58	99999		0.0117411	0.0527796
H30_IR	0.580046	-0.138156	-29.0013	-6.65511	-0.408792	-0.0704199	-3.69471	-0.811472	-5.38899	1.95858	1.26957	-2.22289	H30	H1	86.8669	109.172	1.85	2.93	129	99999		0.757856	0.0639446
H30_IS	0.252937	-1.27165	45.0546	-2.38675	2.18395	0.185407	-2.37272	-5.70881	-6.40125	-0.0328418	2.87982	-2.69339	H30	H1	86.8669	32.6463	1.85	50.75	99999	99999		13.9358
H30_IT	0.318425	-0.945895	25.8172	-0.963749	2.80185	0.185407	-3.56037	-4.00652	-3.46091	0.158503	2.77996	-0.934758	H30	H1	86.8669	55.1913	1.85	31.07	99999	99999		28.7951
H30_IV	0.467349	-0.649578	17.9379	0.563864	1.48664	0.0927033	-1.0859	-2.2747	-0.98826	-0.158724	1.33511	-0.449698	H30	H1	86.8669	60.2156	1.85	0.29	181	99999		0.235726
H30_IW	0.485085	-0.617233	-8.45265	-2.39709	-1.52348	0.173697	-4.68928	-2.19166	-3.78448	-0.493031	2.88033	-1.41607	H30	H1	86.8669	93.8943	1.85	0.02	175	99999		0.0048065
H30_IY	0.427429	-0.808359	-3.75788	-1.48803	-0.653073	0.196792	-4.57134	-4.18822	-4.27382	-0.0482623	2.90121	-2.24705	H30	H1	86.8669	94.3963	1.85	0.17	190	99999		0.139211
H31_TA	0.278023	-1.13314	23.5345	3.58935	2.57158	0.231839	-2.81214	-4.72281	-2.52671	-2.32702	1.89617	-0.640849	H31	H1	71.7413	51.379	10.77	1.52	99999	99999		0.0792497
H31_TD	0.483095	-0.315329	-6.36469	-6.6076	2.02283	-0.524579	-11.6924	0.243599	-12.4311	-1.89443	-8.98653	-6.02545	H31	H1	71.7413	82.2827	10.77	9.25	177	99999		0.150624
H31_TE	0.527373	0.106393	-29.6894	-8.15875	0.710879	-0.697465	-19.4577	3.78415	-19.1385	-2.41975	-6.90406	-9.45666	H31	H1	71.7413	99.4335	10.77	1.25	153	99999		0.00548147
H31_TF	0.390153	-1.02278	-60.1357	4.06462	-2.43235	-3.44227	-853.377	9.9623	-849.143	-2.49637	-76.2627	-426.945	H31	H1	71.7413	136.481	10.77	0.2	99999	99999		0.00954482
H31_TG	0.146559	-1.77735	43.317	1.65693	3.15856	0.261154	-6.72576	-7.03305	-5.77646	-1.92043	1.44503	-4.61813	H31	H1	71.7413	31.0327	10.77	8.33	99999	99999		0.364481
H31_TH	0.443237	-0.486175	-52.1862	-4.80518	0.778303	-1.58765	-448.481	7.57226	-446.02	-1.84378	-34.0046	-224.553	H31	H1	71.7413	125.77	10.77	0.75	99999	99999		0.0560608
H31_TI	0.359713	-0.84659	-13.6935	3.84627	-0.217771	-0.981903	-239.224	5.39501	-228.649	-2.18205	-12.7244	-109.737	H31	H1	71.7413	99.4482	10.77	0.89	99999	99999		0.0448507
H31_TK	0.500051	-0.174934	-60.5574	-9.87789	0.728935	-1.14398	-640.739	8.06522	-637.232	-1.66815	-13.6411	-319.643	H31	H1	71.7413	140.493	10.77	1.08	168	99999		0.0754573
H31_TL	0.364158	-0.991746	-40.4418	4.41752	-5.26912	-1.4568	-220.234	5.34589	-214.846	-1.70571	-27.3507	-107.811	H31	H1	71.7413	123.219	10.77	0.25	99999	99999		0.0040967
H31_TM	0.339545	-1.14229	-52.6711	1.85787	0.944354	-0.488152	-542.268	7.06595	-538.933	-2.22881	-5.73578	-269.458	H31	H1	71.7413	133.555	10.77	0.12	99999	99999		0.00824006
H31_TN	0.430995	-0.584625	4.88284	-4.93211	0.835149	-0.0583046	-9.48939	2.04474	-7.14435	-2.022	0.582999	-3.10266	H31	H1	71.7413	69.0443	10.77	12.55	99999	99999		1.93661
H31_TP	0.262545	-1.40448	18.3199	1.07861	1.40418	0.12149	-291.384	0.906615	-277.473	-2.50508	1.35339	-11.0979	H31	H1	71.7413	57.7117	10.77	0.22	99999	99999		0.00687411
H31_TQ	0.465023	-0.355162	-41.3174	-4.67549	-2.27136	-1.02598	-255.445	5.6089	-248.617	-2.64198	-15.1119	-124.387	H31	H1	71.7413	118.014	10.77	0.12	182	99999		0.00382294
H31_TR	0.487414	-0.117506	-82.2888	-9.84449	-1.01338	-1.7859	-1183.86	12.3146	-1179.34	-2.91506	-14.5464	-589.893	H31	H1	71.7413	173.697	10.77	2.68	173	99999		0.25405
H31_TS	0.379382	-0.784225	20.0309	-1.78313	1.0484	0.139217	-2.21752	-3.22475	-3.52461	-0.0465837	1.12262	-1.67438	H31	H1	71.7413	52.5597	10.77	48.76	99999	99999		3.61454
H31_TV	0.452996	-0.428401	-5.36148	4.66335	-0.273647	-0.486111	-25.189	1.741	-20.3632	-2.43335	-4.64941	-4.07436	H31	H1	71.7413	79.9674	10.77	0.38	186	99999		0.0075994
H31_TW	0.404771	-0.982679	-105.254	1.35524	-10.9787	-4.13054	-1623.01	18.2994	-1616.44	-2.73031	-76.9549	-809.168	H31	H1	71.7413	188.168	10.77	0.02	99999	99999		0.00194079	0.520608
H31_TY	0.444026	-0.660607	-43.1164	-0.421629	-3.31601	-1.70254	-1010.08	11.4261	-1006.1	-2.06623	-17.3824	-502.171	H31	H1	71.7413	153.944	10.77	0.65	188	99999		0.0744883
H32_YA	0.20416	-1.21185	11.7226	3.4967	0.953953	0.47075	-3.33795	-10.8597	-5.04654	-0.850427	1.12692	-4.2736	H32	H1	13.6279	-2.14695	74.33	1.94	99999	99999		0.000619334
H32_YD	0.376802	-0.721752	10.8104	-4.12472	0.953953	0.272985	-4.75756	-7.58635	-7.45693	0.916467	0.350965	-1.48995	H32	H1	13.6279	-1.5388	74.33	0.88	99999	99999		0.00465762
H32_YE	0.485969	-0.597201	11.0337	-4.34031	0.953953	0.0874164	-2.50976	-4.06558	-5.16621	1.00806	0.106004	-3.49666	H32	H1	13.6279	-0.769108	74.33	0.21	174	99999		0.000863942
H32_YF	0.591469	-0.196575	2.31353	1.82189	0.539366	-0.128319	-0.500079	-0.811871	0.220405	-0.187784	-0.495566	0.0811352	H32	H1	13.6279	8.85037	74.33	4.57	116	99999		0.0372009
H32_YG	0.218082	-1.3762	11.7226	2.58147	0.953953	0.374795	-7.43243	-13.044	-8.11133	-0.832391	0.618785	-3.65	H32	H1	13.6279	-2.14695	74.33	0.08	99999	99999		0.000156811
H32_YH	0.574803	-0.276427	2.37648	-2.55901	0.953953	-0.00577367	-3.3682	-2.97984	-3.3251	0.122848	-0.189773	-0.455289	H32	H1	13.6279	7.43491	74.33	4.42	131	99999		0.0734905
H32_YI	0.441691	-0.63363	5.31831	2.05096	0.953953	0.215005	-1.02827	-2.82402	-1.4216	-1.01039	0.333104	-1.8616	H32	H1	13.6279	3.48883	74.33	0.15	99999	99999		0.000196038
H32_YK	0.601981	0.0131861	-4.04636	-8.63452	0.212099	0.0114662	-8.18	-1.97425	-8.75986	0.923737	-0.242046	-1.39828	H32	H1	13.6279	14.7439	74.33	0.19	108	99999		0.00406616
H32_YL	0.384998	-0.726066	6.72667	3.11382	0.953953	0.296648	-3.38544	-3.878	-3.04218	-0.789399	0.697755	-2.30233	H32	H1	13.6279	1.9518	74.33	1.33	99999	99999		0.00131626
H32_YM	0.494259	-0.47904	4.93111	1.11335	0.679141	0.244117	-1.24446	-2.3109	-0.884329	-0.490826	0.409636	-1.42511	H32	H1	13.6279	-2.14695	74.33	1.43	170	99999		4.36769e-05
H32_YN	0.334519	-0.888601	9.81738	-2.20819	0.953953	0.209394	-4.18456	-6.55514	-6.2694	-0.27425	0.0811106	-1.79142	H32	H1	13.6279	-0.769108	74.33	3.35	99999	99999		0.0332479
H32_YP	0.319566	-1.14608	10.9541	0.685225	0.953953	0.14491	-267.643	-5.31025	-249.752	-2.42372	0.350258	-4.21764	H32	H1	13.6279	-2.14695	74.33	0.06	99999	99999		0.000293436
H32_YQ	0.425919	-0.764762	9.26518	-2.02163	0.953953	0.168897	-3.36804	-3.50751	-4.81577	-0.13647	0.150773	-2.94921	H32	H1	13.6279	-2.14695	74.33	0.29	99999	99999		0.00557357
H32_YR	0.631273	0.226485	-4.46785	-8.34162	0.0891143	-0.77593	-6.85182	-0.0587946	-7.51309	0.279224	-3.94564	-2.37407	H32	H1	13.6279	20.5937	74.33	0.21	87	99999		0.00268363
H32_YS	0.301757	-0.988172	11.0337	-0.490626	0.953953	0.377723	-4.37527	-9.90821	-7.30233	-0.118014	-0.094986	-3.616	H32	H1	13.6279	-0.769108	74.33	3.23	99999	99999		0.0272046
H32_YT	0.282913	-0.982815	11.7226	0.643913	0.953953	0.395206	-2.31376	-7.2356	-4.20243	-0.585645	0.931981	-3.84855	H32	H1	13.6279	-2.14695	74.33	0.27	99999	99999		0.000729612
H32_YV	0.399967	-0.812904	11.3378	3.50072	0.953953	0.313725	0.499031	-5.37974	-0.434751	-0.987907	0.71022	-4.38875	H32	H1	13.6279	-2.14695	74.33	2.6	99999	99999		0.000350268
H32_YW	0.5091	-0.202509	0.660025	-1.17645	0.636863	-0.919298	-32.366	4.61908	-31.2661	0.348482	-3.76942	-5.24574	H32	H1	13.6279	13.7718	74.33	0.06	163	99999		0.00107424
H33_WA	0.0518908	-2.33797	29.6294	4.07637	6.2375	1.25385	-4.87422	-16.3153	-9.33874	0.347154	12.0522	-10.0709	H33	H1	33.7355	-4.32454	17.9	21.56	99999	99999		8.93889e-05
H33_WD	0.169945	-1.5311	29.3253	-4.11291	6.2375	1.06714	-8.87304	-12.5771	-13.1447	2.03463	10.856	-5.47136	H33	H1	33.7355	-3.71639	17.9	3.91	228	99999		2.16858e-05
H33_WE	0.178574	-1.3339	25.1162	-4.79759	6.2375	0.638106	-23.7385	-10.0987	-29.0879	1.23852	8.89429	-6.26089	H33	H1	33.7355	-0.163293	17.9	0.94	226	99999		3.08944e-05
H33_WF	0.282339	-0.848271	7.97072	2.62878	3.02383	0.510274	-2.46409	-4.48567	-4.4569	0.1284	4.26021	0.425868	H33	H1	33.7355	23.8014	17.9	1.53	214	99999		0.000705032
H33_WG	0.0430218	-2.42347	29.6294	3.28227	6.2375	1.34976	-8.91744	-18.4759	-11.773	0.170703	12.807	-11.7188	H33	H1	33.7355	-4.32454	17.9	16.67	99999	99999		0.00172016
H33_WH	0.185783	-1.15417	13.4443	-2.82643	5.51995	0.673072	-3.99439	-7.05509	-6.86713	0.532349	3.95459	-1.09459	H33	H1	33.7355	17.8472	17.9	0.83	224	99999		5.15331e-05
H33_WI	0.105386	-1.95055	24.2498	4.20212	6.2375	0.608588	-98.3287	-7.94549	-103.053	0.219649	9.07558	-11.0332	H33	H1	33.7355	2.33593	17.9	0.2	99999	99999		7.31956e-06
H33_WK	0.347733	-0.672275	-0.659285	-10.2035	4.34912	0.57899	-30.6136	-5.44743	-33.9628	-2.26616	0.181292	-9.26225	H33	H1	33.7355	35.8263	17.9	0.06	202	99999		2.13176e-05
H33_WL	0.103038	-1.81329	21.4319	4.03729	6.2375	0.806435	-10.1143	-8.39309	-13.399	0.117421	10.0469	-6.52943	H33	H1	33.7355	4.3853	17.9	0.19	99999	99999		0.0013699
H33_WM	0.0887499	-1.72474	16.4301	2.44109	5.76312	0.969395	-48.3899	-8.04309	-50.9467	0.257661	11.0417	-5.8861	H33	H1	33.7355	13.6169	17.9	0.03	99999	99999		1.26878e-05
H33_WN	0.160806	-1.75529	24.2491	-2.01969	6.2375	0.940365	-6.80944	-11.2929	-9.73135	1.02854	9.7879	-6.96801	H33	H1	33.7355	4.20198	17.9	0.64	99999	99999		2.78882e-05
H33_WP	0.0604177	-2.35576	29.6294	1.62175	6.2375	0.962892	-210.607	-11.2584	-207.108	-0.212126	10.8382	-10.1213	H33	H1	33.7355	-4.32454	17.9	0.74	99999	99999		2.02398e-05
H33_WQ	0.153987	-1.31738	19.8896	-3.73423	5.07575	0.626315	-15.7826	-8.18659	-19.2923	-0.875953	9.19565	-2.28371	H33	H1	33.7355	2.16867	17.9	0.09	99999	99999		1.92321e-05
H33_WR	0.461591	-0.288202	3.28142	-7.04257	4.11556	-0.0942447	-31.1806	-3.91171	-34.533	-0.322085	-8.18984	-12.91	H33	H1	33.7355	20.3928	17.9	0.42	184	99999		0.00296356
H33_WS	0.0702322	-2.27031	29.6294	0.413566	6.2375	1.34687	-6.46403	-15.5861	-12.081	0.398579	12.5954	-9.84725	H33	H1	33.7355	-4.32454	17.9	5.8	99999	99999		0.00104183
H33_WT	0.109885	-1.90649	29.6294	0.948184	6.2375	1.04453	-5.57057	-12.9636	-9.3909	0.998303	11.2689	-8.10348	H33	H1	33.7355	-4.32454	17.9	2.05	99999	99999		2.04237e-05
H33_WV	0.0699981	-2.18503	29.6294	4.75705	6.2375	0.893608	-82.1827	-10.4825	-85.6888	0.247216	9.92645	-8.5326	H33	H1	33.7355	-4.32454	17.9	0.94	99999	99999		5.06701e-05
H33_WY	0.46006	-0.358417	-6.76693	-0.828184	1.73359	0.393827	-5.21105	-3.0557	-7.5669	0.402716	0.747199	-0.344012	H33	H1	33.7355	36.0872	17.9	24.71	185	99999		0.00341332	0.0558246
H34_IA	0.509274	-0.418427	0	-1.42194	0	0.127913	-8.98402	-7.16925	-8.58538	-0.0748356	0.321318	-0.00987401	H34	H1	0	0	35.29	0.03	99999	99999		0.000123574
H34_ID	0.632166	-0.137928	0	-6.45468	0	0.104819	-8.16501	-4.50041	-9.36137	1.32105	0.277998	-0.0902392	H34	H1	0	0	35.29	0	99999	99999		6.31862e-06
H34_IE	0.699609	0.011189	0	-8.06702	0	-0.168491	-8.8631	-1.80913	-8.87231	1.0921	-0.487344	0.0618757	H34	H1	0	0	35.29	0	99999	99999		7.3121e-07
H34_IF	0.487684	-0.596056	0	0.218811	0	-0.923531	-108.793	2.97774	-105.677	-0.20382	-3.68754	-43.1115	H34	H1	0	0	35.29	1.48	99999	99999		0.00397251
H34_IG	0.484606	-0.486157	0	-2.13393	0	-0.0174427	-13.7061	-8.53499	-10.6425	-0.0374121	-0.629163	0.000119609	H34	H1	0	0	35.29	0.04	99999	99999		1.9565e-05
H34_IH	0.636705	-0.232138	0	-5.24723	0	-0.384064	-23.4585	0.743499	-22.0105	0.768967	-1.42496	-3.35187	H34	H1	0	0	35.29	0	99999	99999		1.50165e-05
H34_IK	0.565275	-0.163302	0	-12.2667	0	-0.384226	-139.671	2.07266	-138.256	-0.17405	-0.909866	-0.0768065	H34	H1	0	0	35.29	0.01	99999	149		2.40179e-05
H34_IL	0.646648	-0.16641	0	0.297191	0	-0.080588	-2.24993	-0.539853	-0.548559	0.0012714	-0.203352	-0.0706842	H34	H1	0	0	35.29	3	99999	128		0.00953794
H34_IM	0.609478	-0.265545	0	-0.920783	0	-0.197846	-13.2201	1.22091	-11.3334	0.201646	-0.360075	-0.187982	H34	H1	0	0	35.29	36.97	99999	142		0.00384382
H34_IN	0.624356	-0.188085	0	-5.00642	0	0.0352099	-7.6041	-3.32684	-8.29505	0.0364606	0.110684	0.0112638	H34	H1	0	0	35.29	0.01	99999	138		0.000175703
H34_IP	0.555848	-0.38501	0	-2.05083	0	0.011304	-120.943	-3.09518	-109.657	-1.0319	0.359031	0.000586274	H34	H1	0	0	35.29	0.01	99999	99999		8.43114e-06
H34_IQ	0.674098	-0.110931	0	-6.12455	0	-0.145396	-7.19212	-0.261597	-6.51159	0.292985	-0.302481	0.050259	H34	H1	0	0	35.29	0	99999	99999		1.54536e-06
H34_IR	0.527787	-0.206676	0	-11.5926	0	-0.877504	-94.9351	7.10309	-92.5999	-0.58892	-2.00391	-0.500053	H34	H1	0	0	35.29	0.05	99999	99999		4.24959e-05
H34_IS	0.564068	-0.322834	0	-3.82515	0	0.0927844	-8.45242	-6.53027	-9.53279	0.433315	0.206795	0.0566655	H34	H1	0	0	35.29	0.08	99999	99999		0.000700024
H34_IT	0.625326	-0.202314	0	-2.32097	0	0.127913	-4.56986	-3.8702	-5.43474	0.356731	0.321318	-0.0751131	H34	H1	0	0	35.29	0.19	99999	137		0.00580544
H34_IV	0.739775	-0.101002	0	-0.102901	0	0.0810748	-2.08941	-2.61887	-2.57335	0.00895496	0.236145	-0.0811462	H34	H1	0	0	35.29	6.69	99999	39		0.0287218
H34_IW	0.580685	-0.22168	0	-2.29142	0	-1.99953	-238.641	11.0645	-234.583	0.294458	-6.78981	-62.0639	H34	H1	0	0	35.29	16.05	99999	147		6.71729e-06
H34_IY	0.560729	-0.384123	0	-2.27953	0	-0.75577	-245.523	4.42097	-242.784	0.312078	-2.68328	-63.8483	H34	H1	0	0	35.29	0.05	99999	99999		3.08794e-05
H50_IA	0.356582	-0.525755	0	-0.4249	0	0.325597	-3.15532	-7.71043	-5.23875	0.12175	3.6408	-0.883796	H50	H2	0	0	12.54	3.82	99999	99999		0.00461039
H50_ID	0.577748	-0.139413	0	-7.82075	0	0.0465139	-8.2085	-3.91733	-7.5279	3.22453	0.806555	-1.1139	H50	H2	0	0	12.54	0.46	99999	99999		0.000343574
H50_IE	0.690573	0.0993168	0	-8.01639	0	0.0351288	-5.28378	-1.39028	-7.64099	1.86185	0.747046	0.249784	H50	H2	0	0	12.54	3.97	99999	79		2.78404e-05
H50_IF	0.6105	-0.16676	0	-0.549927	0	-1.81404	-457.001	5.48803	-453.627	0.145791	-34.0346	-1.58158	H50	H2	0	0	12.54	1.95	99999	99999		0.0207958
H50_IG	0.323146	-0.98483	0	-1.13811	0	0.311041	-7.23102	-9.63321	-7.56074	0.157045	3.86585	-4.16186	H50	H2	0	0	12.54	12.89	99999	99999		0.00134208
H50_IH	0.66277	0.0560968	0	-7.42614	0	-0.976792	-106.666	2.7153	-106.365	1.44378	-23.8689	-1.1174	H50	H2	0	0	12.54	1.39	99999	116		0.000604365
H50_IK	0.595955	-0.115135	0	-9.40549	0	0.0470007	-17.8803	1.44727	-16.9745	-0.931363	0.339358	0.236531	H50	H2	0	0	12.54	0.27	99999	99999		0.000818375
H50_IL	0.587152	-0.372704	0	0.110901	0	-0.37276	-40.4335	0.426261	-39.1129	0.116796	-7.34468	-0.939775	H50	H2	0	0	12.54	4.96	99999	99999		0.0299228
H50_IM	0.672196	-0.191833	0	-1.72281	0	0.081805	-18.692	0.746154	-18.3587	0.112161	1.13611	-0.0577341	H50	H2	0	0	12.54	0.67	99999	107		0.0279785
H50_IN	0.612295	-0.232766	0	-6.36774	0	-0.0416326	-8.29621	-2.21312	-8.73935	0.0305139	0.489161	-0.286356	H50	H2	0	0	12.54	2.65	99999	99999		0.0117909
H50_IP	0.489268	-0.551341	0	-1.11293	0	-0.0581424	-254.014	-2.97063	-237.587	-1.43822	-1.48905	-1.05478	H50	H2	0	0	12.54	0.02	99999	99999		4.19103e-05
H50_IQ	0.675065	0.0744385	0	-5.80361	0	0.0468384	-6.66035	-0.332296	-7.87057	0.847247	0.800402	0.201878	H50	H2	0	0	12.54	0.24	99999	104		5.75538e-05
H50_IR	0.69675	0.610516	0	-12.207	0	-0.428388	-39.0167	5.56104	-39.0912	0.385753	-10.8622	0.822324	H50	H2	0	0	12.54	10.54	99999	72		0.00190921
H50_IS	0.379149	-0.507339	0	-3.73264	0	0.325597	-3.73013	-6.87933	-7.15906	0.468923	3.80489	-0.880506	H50	H2	0	0	12.54	7.18	99999	99999		0.0222527
H50_IT	0.516705	-0.299597	0	-2.40244	0	0.244441	-2.46409	-4.23134	-4.06012	0.323032	3.3956	-0.880989	H50	H2	0	0	12.54	1.74	99999	99999		0.036493
H50_IV	0.655823	-0.204498	0	0.899936	0	0.0696086	-0.254498	-2.23444	-0.433396	-0.0534882	1.20132	-1.05477	H50	H2	0	0	12.54	8.12	99999	122		0.0836531
H50_IW	0.637525	0.0411023	0	-7.24179	0	-1.75509	-693.771	13.5694	-691.067	-0.683158	-27.8173	0.26205	H50	H2	0	0	12.54	17.13	99999	99999		4.48327e-05
H50_IY	0.655411	-0.052084	0	-4.4684	0	-2.02384	-652.419	6.96529	-650.067	1.09574	-49.3033	-1.30273	H50	H2	0	0	12.54	9.18	99999	124		0.000338375
H51_IA	0.333994	-0.544332	0	0.486948	0	0.418787	-6.89034	-9.43758	-8.06883	-0.0765174	1.29665	-0.000101453	H51	H2	0	0	86.02	0.16	99999	99999		0.000230072
H51_ID	0.670806	0.0859565	0	-10.6006	0	0.000162258	-11.9958	-4.27512	-11.2679	1.42785	-1.25866	0.00325011	H51	H2	0	0	86.02	0.05	99999	110		1.30006e-05
H51_IE	0.717647	0.107229	0	-12.0957	0	-0.453754	-11.7698	-1.10071	-13.3814	1.76652	-1.24207	-0.0956581	H51	H2	0	0	86.02	0	99999	99999		1.84036e-06
H51_IF	0.659416	-0.120261	0	0.27158	0	-1.32289	-808.358	4.84338	-806.264	0.0246759	-6.4141	-0.00127448	H51	H2	0	0	86.02	1.7	99999	118		0.00331145
H51_IG	0.324276	-0.625114	0	-0.324824	0	0.427488	-11.6872	-11.5951	-10.916	-0.163945	1.04208	0.000312771	H51	H2	0	0	86.02	0.06	99999	99999		2.39533e-05
H51_IH	0.665538	-0.0293433	0	-7.72353	0	-0.706335	-291.326	2.33554	-289.286	0.735242	-3.04254	-0.096145	H51	H2	0	0	86.02	0.01	99999	114		3.93547e-05
H51_IK	0.714434	0.0341111	0	-15.272	0	-0.418138	-560.537	2.70228	-559.6	3.77564	-1.90659	1.17537	H51	H2	0	0	86.02	0.04	99999	59		4.21074e-05
H51_IL	0.68872	-0.189848	0	0.203314	0	0.081805	-12.0982	0.498308	-10.5201	-0.152978	0.466933	0.0929213	H51	H2	0	0	86.02	1.64	99999	81		0.00301404
H51_IM	0.666096	-0.241643	0	-3.66213	0	-0.0923788	-386.268	2.12078	-384.557	-0.305474	-0.881887	-0.000247444	H51	H2	0	0	86.02	3.84	99999	113		0.00650557
H51_IN	0.617202	-0.136226	0	-6.51596	0	0.0710689	-8.8792	-3.30064	-8.25516	0.313184	-1.16618	-0.000181456	H51	H2	0	0	86.02	0.12	99999	99999		0.000364221
H51_IP	0.506851	-0.388839	0	-0.764082	0	0.174995	-221.641	-4.80379	-205.121	-0.626029	0.459613	-0.000829324	H51	H2	0	0	86.02	0.01	99999	99999		3.57796e-06
H51_IQ	0.637562	-0.051484	0	-9.01327	0	-0.430497	-14.7155	0.219994	-15.4406	-0.696732	-1.03339	2.35574	H51	H2	0	0	86.02	0	99999	99999		3.5839e-06
H51_IR	0.705881	0.236688	0	-16.0428	0	-1.24254	-1058.83	8.12468	-1057.05	1.11769	-5.56902	1.1791	H51	H2	0	0	86.02	0.04	99999	63		2.94818e-05
H51_IS	0.392139	-0.461664	0	-2.75014	0	0.465301	-7.6303	-8.70888	-9.68854	0.445119	1.45817	-0.000186017	H51	H2	0	0	86.02	0.63	99999	99999		0.00181246
H51_IT	0.609753	-0.221878	0	-2.70824	0	0.128481	-5.35609	-5.39838	-5.82293	0.757659	-0.363689	-0.000445321	H51	H2	0	0	86.02	1.57	99999	99999		0.00788558
H51_IV	0.59498	-0.180659	0	1.43861	0	0.221022	-1.63187	-3.39561	-1.36786	0.0239704	0.427122	0.000267012	H51	H2	0	0	86.02	3.99	99999	99999		0.0284582
H51_IW	0.603421	-0.123566	0	-5.66669	0	-2.76994	-1564	12.3313	-1559.8	-1.61202	-14.2388	-0.00391286	H51	H2	0	0	86.02	0.01	99999	99999		1.78477e-06
H51_IY	0.639187	-0.0485719	0	-6.19321	0	-1.04332	-1022.62	7.6173	-1005.21	-0.090568	-5.42586	1.17367	H51	H2	0	0	86.02	0.07	99999	99999		2.17638e-05
H52_YA	0.0193496	-3.01161	34.7356	7.93578	2.65209	0.976629	-8.42511	-14.5148	-9.23939	-3.40468	11.3622	-7.87468	H52	H2	45.2349	7.46542	23.29	0.36	99999	99999		0.000120162
H52_YD	0.126464	-1.79216	25.0568	-1.37653	1.92201	0.813831	-6.52515	-10.6746	-11.1837	-0.185771	10.2945	-4.13899	H52	H2	45.2349	19.8492	23.29	4.95	99999	99999		0.0042377
H52_YE	0.150981	-1.53198	25.6724	-3.49964	1.20416	0.639809	-15.0178	-7.57599	-16.4008	-4.9926	6.58129	-2.12883	H52	H2	45.2349	20.8527	23.29	0.13	99999	99999		0.000186194
H52_YF	0.501563	-0.453007	8.58828	3.92865	-0.36639	0.105386	-1.9693	-1.65724	-1.60271	-2.55736	-0.342931	0.0136405	H52	H2	45.2349	37.2926	23.29	2.16	167	99999		0.0511619
H52_YG	0.0202198	-3.13583	39.8603	6.89648	2.65209	1.29869	-15.9378	-17.2182	-11.994	-3.32931	17.308	-11.069	H52	H2	45.2349	2.08464	23.29	1.17	99999	99999		0.000158989
H52_YH	0.233777	-1.16828	14.2858	-0.921727	1.6943	0.279895	-6.10262	-4.87825	-6.22203	-1.07748	1.10064	-1.26412	H52	H2	45.2349	33.3567	23.29	1.71	221	99999		0.0400049
H52_YI	0.204757	-1.99542	23.9706	6.56124	2.28256	-0.163123	-675.336	-5.84019	-677.418	-3.72067	-10.1054	-180.91	H52	H2	45.2349	22.8475	23.29	9.6	223	99999		0.000156481
H52_YK	0.175273	-1.43495	13.2463	-5.24318	1.09726	0.801634	-14.3299	-4.08755	-14.8759	-2.43809	11.4407	-2.77344	H52	H2	45.2349	31.2276	23.29	3.26	227	99999		0.000764338
H52_YL	0.0791971	-1.93636	11.4123	5.76395	1.93152	0.605005	-98.2606	-6.04573	-99.6707	-3.14105	6.06273	-48.3887	H52	H2	45.2349	34.6337	23.29	0.46	99999	99999		0.00159161
H52_YM	0.106246	-1.81406	17.1885	3.7396	1.33269	0.779027	-8.16346	-4.17307	-7.64367	-3.61253	10.079	-1.98213	H52	H2	45.2349	27.9592	23.29	0.16	99999	99999		7.84659e-06
H52_YN	0.0979436	-1.86463	21.6875	0.762446	2.00469	0.673965	-6.9719	-9.26763	-9.85064	-2.03914	7.75099	-1.7896	H52	H2	45.2349	27.072	23.29	18.87	99999	99999		0.016637
H52_YP	0.105316	-2.56469	36.5288	4.81978	2.65209	0.395044	-253.124	-8.16502	-243.764	-4.40191	2.06377	-16.467	H52	H2	45.2349	5.41605	23.29	0.21	99999	99999		0.000128832
H52_YQ	0.14739	-1.50012	19.6066	-1.1842	1.09662	0.61639	-11.3393	-6.04553	-11.5812	-4.00038	6.9792	-3.483	H52	H2	45.2349	25.944	23.29	0.14	99999	99999		0.00137842
H52_YR	0.260704	-1.06039	8.11083	-7.4368	0.353858	0.499781	-42.7127	0.171173	-42.5261	-3.16882	10.86	-16.2345	H52	H2	45.2349	38.88	23.29	2.06	219	99999		0.00177308
H52_YS	0.034751	-2.92644	30.7428	3.4512	1.55321	1.20855	-9.17159	-13.7247	-11.7719	-2.658	15.6084	-7.05946	H52	H2	45.2349	14.112	23.29	25.59	99999	99999		0.00948863
H52_YT	0.0499995	-2.74211	26.0211	3.74518	1.88391	0.767155	-26.5338	-10.7998	-28.7466	-3.45554	7.54385	-11.366	H52	H2	45.2349	18.234	23.29	2.07	99999	99999		0.000171195
H52_YV	0.183487	-2.2087	26.1498	7.90578	1.84274	0.278921	-195.61	-8.9557	-197.394	-3.24803	-2.05437	-71.4721	H52	H2	45.2349	17.9767	23.29	0.94	225	99999		0.000137202
H52_YW	0.409457	-0.482036	-9.70277	0.190915	-0.929219	-0.753498	-69.5429	5.49754	-65.5182	-2.25041	-9.64551	-30.8615	H52	H2	45.2349	60.0172	23.29	2.63	197	99999		0.0101195
H52A_PA	0.654673	-0.255617	0	0.411591	0	0.0935146	-3.58866	-3.98124	-2.41564	-0.363677	0.195107	0.0611294	H52A	H2	0	0	47.01	9.23	99999	99999		0.00966594
H52A_PD	0.682097	-0.0513875	0	-6.36406	0	-0.127508	-6.22844	-0.188299	-5.20406	1.34631	-0.313774	0.031501	H52A	H2	0	0	47.01	0.88	99999	89		4.02339e-05
H52A_PE	0.594365	0.093685	0	-8.25887	0	-0.441233	-13.9299	1.78837	-11.4892	-3.20514	-1.94259	2.96295	H52A	H2	0	0	47.01	0.62	99999	99999		7.65827e-06
H52A_PF	0.705171	0.246817	0	-0.123251	0	-1.15049	-54.529	6.54835	-49.9455	-0.0976834	-5.28604	2.629	H52A	H2	0	0	47.01	0.93	99999	65		0.000538563
H52A_PG	0.530598	-0.515241	0	-0.56183	0	0.0757879	-7.05587	-5.54878	-4.93178	-0.327084	0.282492	0.0168115	H52A	H2	0	0	47.01	7.45	99999	99999		0.00104367
H52A_PH	0.81593	0.70156	0	-5.4508	0	-1.01176	-7.58241	4.31004	-4.34287	0.610847	-9.85993	2.96778	H52A	H2	0	0	47.01	1.06	99999	11		0.000394404	0.346113
H52A_PI	0.587047	-0.429884	0	1.33408	0	-0.208745	-203.994	4.13417	-198.702	-0.663812	-1.08067	-0.247903	H52A	H2	0	0	47.01	0.37	99999	99999		0.000351013
H52A_PK	0.507467	-0.315372	0	-13.0228	0	-0.767317	-103.571	7.93672	-102.12	-1.29176	-2.56599	-17.5235	H52A	H2	0	0	47.01	0.31	99999	99999		4.90034e-06
H52A_PL	0.574372	-0.378246	0	2.02513	0	-0.417814	-181.193	5.46314	-175.698	-0.339784	-1.23001	0.020434	H52A	H2	0	0	47.01	0.57	99999	99999		0.00667422
H52A_PM	0.558466	-0.418271	0	0.199429	0	-0.254528	-401.269	7.33285	-396.928	-0.35621	-0.73993	-2.74155	H52A	H2	0	0	47.01	0.04	99999	99999		2.41131e-05
H52A_PN	0.620917	-0.189898	0	-4.15953	0	-0.138893	-6.50566	0.768074	-3.92177	-0.962741	-0.416449	0.526894	H52A	H2	0	0	47.01	1.43	99999	99999		4.45362e-05
H52A_PQ	0.762214	0.269853	0	-6.13497	0	-0.522389	-11.706	3.5444	-8.39833	0.340759	-2.29294	1.69832	H52A	H2	0	0	47.01	1.83	99999	25		5.66753e-05
H52A_PR	0.645164	0.0429903	0	-12.2235	0	-1.40615	-285.076	12.5251	-282.338	0.317011	-5.38634	-37.4154	H52A	H2	0	0	47.01	0.91	99999	99999		0.000584879
H52A_PS	0.657247	-0.23475	0	-1.86496	0	0.000324516	-3.82941	-3.43209	-3.88553	-0.270503	-0.100418	0.0111976	H52A	H2	0	0	47.01	10.65	99999	120		0.00485271
H52A_PT	0.690036	-0.0845657	0	-1.37723	0	-0.103926	-7.59845	-1.05111	-3.85345	-0.0823834	-0.319143	0.0595879	H52A	H2	0	0	47.01	3.77	99999	80		0.00244744
H52A_PV	0.593525	-0.307215	0	1.79505	0	-0.092541	-15.4929	0.103748	-10.6854	-0.407541	-0.271737	-1.2074	H52A	H2	0	0	47.01	1.39	99999	99999		0.00147683
H52A_PW	0.740332	0.315329	-0.76969	-2.49316	0	-1.27775	-263.996	9.70154	-259.014	0.377706	-7.33358	1.19972	H52A	H2	0	1.53938	47.01	2.94	37	99999		1.13741e-05	0.226343
H52A_PY	0.743419	0.269622	0	-3.03657	0	-0.987203	-57.7417	7.79884	-53.1054	0.0593821	-4.65817	2.18951	H52A	H2	0	0	47.01	8.51	99999	35		7.39403e-05
H53_GA	0.416376	-0.526356	-7.9153	1.82039	-0.410764	0.180688	-97.0853	2.50931	-98.9552	-0.634924	0.604238	-44.6353	H53	H2	11.0987	21.7425	11.93	1.28	99999	99999		0.0937173
H53_GD	0.548458	0.341879	-18.894	-10.36	-1.77375	-0.549554	-152.091	7.30146	-152.748	-1.52583	-3.47265	-70.9714	H53	H2	11.0987	25.7769	11.93	15.04	99999	99999		0.0593594
H53_GE	0.58028	0.495642	-44.4355	-12.351	-1.46142	-0.864901	-155.883	10.2577	-150.659	-1.33828	-4.46113	-69.6852	H53	H2	11.0987	59.3693	11.93	1.62	99999	99999		0.00263545
H53_GF	0.61202	0.715646	-14.4875	-0.728591	-4.01054	-1.45885	-1264.69	18.4755	-1261.07	-1.61347	-14.8014	-623.364	H53	H2	11.0987	30.6154	11.93	0.89	104	99999		0.00250905
H53_GH	0.69076	1.12391	-13.0387	-9.42969	-1.2036	-1.28336	-755.182	15.3191	-752.745	-1.07682	-21.1961	-368.966	H53	H2	11.0987	30.4523	11.93	5.56	53	99999		0.00587283
H53_GI	0.570085	0.434984	-25.7015	0.638047	-2.18824	-0.341539	-209.784	12.0847	-204.797	-0.6018	-2.20014	-93.9894	H53	H2	11.0987	44.2696	11.93	7.98	99999	99999		0.00269401
H53_GK	0.671364	0.80459	-28.7933	-12.6684	-1.2942	-0.676561	-446.273	13.6427	-444.656	1.9412	-4.65589	-215.81	H53	H2	11.0987	25.2331	11.93	1.15	63	99999		0.000488418
H53_GL	0.39365	-0.506467	-52.0029	1.00888	-3.7453	-0.435054	-575.081	11.6145	-575.163	-1.87525	-2.57458	-281.797	H53	H2	11.0987	69.8844	11.93	1.08	99999	99999		0.00186293
H53_GM	0.415365	-0.308427	-40.6055	-1.2291	-1.82068	-0.0868485	-327.957	10.2852	-324.66	-2.96184	-0.0597996	-156.904	H53	H2	11.0987	58.0496	11.93	0.83	99999	99999		8.17611e-05
H53_GN	0.556775	0.315731	-34.4743	-7.20713	-1.9486	-0.551501	-168.626	8.3864	-167.244	-0.530929	-2.08687	-78.1982	H53	H2	11.0987	49.0732	11.93	11.4	99999	99999		0.00313016
H53_GP	0.591139	0.150971	-3.25631	-0.615603	-0.121032	0.180363	-345.88	8.31391	-332.936	0.831102	0.56214	-136.438	H53	H2	11.0987	14.9862	11.93	0.38	117	99999		0.002698
H53_GQ	0.615385	0.423717	-45.6753	-7.5176	-2.13196	-0.656563	-166.882	10.6708	-153.105	0.444919	-3.51707	-70.8397	H53	H2	11.0987	61.659	11.93	0.31	101	99999		0.000431398
H53_GR	0.492082	0.0629687	-41.122	-7.85183	-2.70591	-0.645989	-393.625	12.8856	-384.592	-1.45152	-2.0174	-193.07	H53	H2	11.0987	55.0219	11.93	1.47	99999	99999		0.0460441
H53_GS	0.5476	-0.00743817	-10.4991	-3.80264	-3.23243	-0.00488125	-99.0452	3.65128	-99.5384	-0.165741	-0.911546	-43.8055	H53	H2	11.0987	24.9607	11.93	16.76	99999	99999		0.0454366
H53_GT	0.56896	0.197043	-22.6251	-2.93813	-3.11966	-0.1332	-127.863	6.96317	-127.148	-0.221373	-2.00902	-56.9949	H53	H2	11.0987	38.6291	11.93	2.51	99999	99999		0.00722363
H53_GV	0.48137	-0.132361	-23.6498	1.56965	-3.21304	-0.144585	-192.729	8.89475	-191.42	-0.554272	-0.341749	-90.286	H53	H2	11.0987	40.9382	11.93	1.15	99999	99999		0.0152274
H53_GW	0.646742	1.16268	-10.0242	-4.62768	-2.87885	-1.77273	-1350.4	27.3575	-1338.29	-1.39971	-16.6821	-663.052	H53	H2	11.0987	25.9602	11.93	3.46	76	99999		0.000172382
H53_GY	0.583049	0.931796	-55.3768	-7.07836	-4.28734	-1.56358	-1533.76	18.4175	-1492.7	-2.11609	-12.5897	-740.433	H53	H2	11.0987	111.5	11.93	15.16	125	99999		0.00504115
H54_DA	0.0787899	-1.8758	12.9373	9.04801	1.15453	0.953373	-6.69601	-3.7399	-4.13491	-8.34731	20.9121	-1.6914	H54	H2	41.1367	28.8598	17.1	1.07	99999	99999		0.00418027
H54_DE	0.34029	-0.815592	-41.9975	3.55082	-2.09302	0.279408	-6.48657	-0.223819	-3.05628	-4.81447	13.415	-1.68405	H54	H2	41.1367	87.9238	17.1	0.6	204	99999		0.00905425
H54_DF	0.290312	-1.13973	-33.8344	6.34571	-1.67219	-0.170452	-422.227	5.72112	-417.991	-7.54086	-4.81216	-207.784	H54	H2	41.1367	99.9	17.1	8.04	212	99999		0.00013981
H54_DG	0.0901915	-1.77293	33.3094	9.0157	1.15453	0.828387	-8.2238	-4.59557	-5.09597	-8.4341	19.5543	-2.09003	H54	H2	41.1367	2.20856	17.1	26.43	99999	99999		0.0122249
H54_DH	0.180773	-1.50756	-29.5169	6.14753	0.652245	0.697708	-8.85948	-1.45436	-5.14908	-7.86549	19.3576	-3.11249	H54	H2	41.1367	79.4673	17.1	0.23	99999	99999		0.00463046
H54_DI	0.179538	-1.62872	-42.0567	8.37115	0.0709846	0.87173	-11.1468	-0.0707066	-5.55958	-8.77832	20.092	-3.1786	H54	H2	41.1367	87.7958	17.1	0.56	99999	99999		0.000471976
H54_DK	0.18768	-1.58986	-41.9478	6.36776	0.412673	0.907183	-8.50804	-1.44352	-5.36943	-8.60336	20.8255	-2.57243	H54	H2	41.1367	94.4357	17.1	0.73	99999	99999		0.000985531
H54_DL	0.247069	-1.29175	-41.894	8.09124	-0.984955	0.860994	-6.39776	-0.2036	-2.94339	-8.58784	20.5953	-1.43132	H54	H2	41.1367	85.999	17.1	2.02	220	99999		0.000164266
H54_DM	0.216499	-1.35004	-50.5502	7.28789	0.386759	0.860994	-7.80338	-0.36982	-3.38212	-8.57961	20.5953	-2.17965	H54	H2	41.1367	83.3418	17.1	0.03	99999	99999		7.96006e-05
H54_DN	0.164964	-1.63344	-20	7.09405	0.269686	0.953373	-7.62675	-2.74595	-5.76675	-9.0302	20.9121	-4.2375	H54	H2	41.1367	59.6472	17.1	10.7	99999	99999		0.0411942	0.0497347
H54_DP	0.180166	-1.5437	6.02301	8.42269	0.513587	0.732594	-254.878	1.16879	-236.56	-9.11543	15.167	-55.7267	H54	H2	41.1367	33.9809	17.1	0.1	99999	99999		4.58812e-05
H54_DQ	0.327074	-0.825445	-55.3078	4.5662	-1.79528	0.592971	-4.90694	0.672648	-2.43224	-6.60014	19.6757	-1.33075	H54	H2	41.1367	102.921	17.1	0.06	205	99999		0.00029716
H54_DR	0.277376	-0.975381	-92.5844	3.64372	-2.56042	0.720154	-8.30438	1.13817	-5.37175	-8.47338	20.097	-2.85599	H54	H2	41.1367	122.685	17.1	0.99	216	99999		0.000591489
H54_DS	0.13361	-1.64762	10.6792	6.49777	0.0556446	0.930278	-5.26664	-3.08224	-5.43052	-7.7901	20.3633	-1.87092	H54	H2	41.1367	31.8778	17.1	26.64	99999	99999		0.00151663
H54_DT	0.22118	-1.62735	-7.20857	6.6798	-1.92665	0.907183	-5.75267	-1.74534	-4.60752	-7.91093	20.3207	-1.95801	H54	H2	41.1367	50.1238	17.1	3.82	99999	99999		0.00212468
H54_DV	0.176093	-1.76647	-8.87486	8.63081	0.345179	0.895149	-12.7545	-0.841221	-7.49537	-8.78285	20.1345	-4.63978	H54	H2	41.1367	48.3312	17.1	0.48	99999	99999		0.00208004
H54_DW	0.314362	-0.919029	-83.5975	4.11386	-1.5283	0.128968	-141.164	4.43715	-122.8	-10.3988	18.2038	-60.2403	H54	H2	41.1367	134.663	17.1	0.01	208	99999		2.36544e-05
H54_DY	0.304278	-1.11608	-74.1811	4.37082	-3.01852	-0.00960025	-491.007	4.99851	-470.511	-9.57017	16.7716	-234.555	H54	H2	41.1367	123.466	17.1	0.35	209	99999		0.00239646
H55_SA	0.771835	-0.0258099	0	1.827	0	0	0.0305153	-0.323689	1.39679	0.196648	0	-0.297574	H55	H2	0	0	24.95	1.43	99999	99999		0.00490218
H55_SD	0.836509	0.0945503	0	-2.53818	0	-0.0582235	-0.262408	1.72671	-0.970204	0.0637453	-0.104588	0.268247	H55	H2	0	0	24.95	6.68	99999	6		0.000202044
H55_SE	0.790719	-0.0229249	0	-0.60394	0	-0.0117096	0.377096	1.54253	0.39518	-0.442857	0.00057602	-0.041355	H55	H2	0	0	24.95	0.95	99999	99999		3.11948e-05
H55_SF	0.567757	-0.335439	0	0.553408	0	-0.407402	-65.2888	6.98727	-62.3608	-0.694606	-1.05179	0.259617	H55	H2	0	0	24.95	0.25	99999	99999		0.00940338
H55_SG	0.711347	-0.113564	0	1.54294	0	-0.16288	-0.545862	-1.12967	0.035121	-0.257586	-3.80009	-0.30134	H55	H2	0	0	24.95	56.77	99999	99999		0.00152791	0.582606
H55_SH	0.861221	0.308406	0	-2.43787	0	-0.233056	0.991533	5.39019	2.52158	0.344903	-0.48732	0.252351	H55	H2	0	0	24.95	0.25	99999	1		8.76537e-05	0.533886
H55_SI	0.676425	-0.152734	0	0.950293	0	-0.058548	-14.661	2.68932	0.650002	0.0111276	-0.153213	0.257403	H55	H2	0	0	24.95	0.38	99999	99999		9.26661e-05
H55_SK	0.854959	0.138936	0	-0.447107	0	-0.0232569	1.38084	1.94077	1.54985	0.666175	0.00120686	0.261022	H55	H2	0	0	24.95	0.3	99999	3		6.49197e-06	0.558246
H55_SL	0.834583	0.143765	0	1.65395	0	-0.0927033	0.851128	3.85602	4.1501	0.179197	-0.154314	0.260637	H55	H2	0	0	24.95	0.18	99999	7		0.00237078	0.600876
H55_SM	0.706866	-0.121969	0	0.584008	0	-0.0117096	-1.05502	2.62901	2.49668	-0.243141	0.00057602	-0.00033031	H55	H2	0	0	24.95	0.04	99999	99999		4.80145e-06
H55_SN	0.8696	0.21506	0	-1.17913	0	-0.0814804	2.66716	2.315	1.18346	0.195192	-0.125167	-0.301965	H55	H2	0	0	24.95	1.83	99999	0		3.573e-05	0.14555
H55_SP	0.573998	-0.375961	0	2.23899	0	0.0348854	-402.968	2.04261	-379.64	-0.773407	1.26903	0.249129	H55	H2	0	0	24.95	0.15	99999	99999		0.00423234
H55_SQ	0.851511	0.15795	0	-0.864427	0	-0.09319	1.25327	2.12289	1.88159	1.16639	-0.167201	-0.293393	H55	H2	0	0	24.95	0.09	99999	4	1	1.60383e-05	0.66685
H55_SR	0.845824	0.139468	0	-1.48608	0	-0.128157	0.675189	2.53205	1.49116	0.700169	-0.261538	0.249083	H55	H2	0	0	24.95	1.4	99999	5		0.000164087	0.564336
H55_ST	0.804114	0.107278	0	0.395964	0	-0.0465139	-2.75732	1.2532	3.35447	1.31695	-1.42353	-0.00166697	H55	H2	0	0	24.95	2.11	99999	99999		0.000926584
H55_SV	0.603564	-0.256959	0	1.86725	0	-0.0930278	-19.3441	2.22263	-5.15852	-0.0422951	-0.26893	0.256028	H55	H2	0	0	24.95	0.58	99999	99999		0.000293213
H55_SW	0.787682	0.224151	0	-2.40139	0	-0.475875	-2.41767	7.56673	2.9364	-0.291829	-1.20946	-0.0462394	H55	H2	0	0	24.95	0.65	99999	99999		0.000124805
H55_SY	0.662022	-0.162181	0	-2.548	0	-0.582235	-74.1052	8.22956	-71.6742	0.133856	-1.55848	0.229106	H55	H2	0	0	24.95	0.97	99999	99999		0.00329925
H56_EA	0.161223	-1.61112	16.4636	6.85966	0.0295322	0.952723	-4.22437	-2.99219	-3.01649	-6.15044	13.5804	-2.23698	H56	H2	18.9184	-3.26244	4.78	2.38	99999	99999		0.197206
H56_ED	0.224266	-1.40704	14.2068	2.72161	0.219664	0.929304	-3.23028	-1.63151	-3.06544	-3.71717	13.4471	-2.35036	H56	H2	18.9184	1.79438	4.78	16.23	99999	99999		15.0542
H56_EF	0.278736	-1.43044	8.41105	4.32376	0.598708	0.185731	-48.8381	2.07016	-45.6869	-5.87406	4.67482	-3.99908	H56	H2	18.9184	7.70503	4.78	0.44	215	99999		0.0104378
H56_EG	0.122433	-1.65672	20.8255	7.23643	0.949745	0.853881	-6.38734	-4.49772	-4.0463	-6.01825	11.1967	-2.35282	H56	H2	18.9184	-9.9323	4.78	5.45	99999	99999		0.21567
H56_EH	0.26676	-1.24048	7.19676	2.83202	0.711436	0.534098	-3.07641	0.588619	-1.89392	-4.87925	9.09415	-2.73532	H56	H2	18.9184	13.5667	4.78	1.1	218	99999		0.481922
H56_EI	0.202526	-1.55668	0.968103	4.58931	0.58021	0.570363	-19.3948	1.33044	-14.5953	-6.11946	7.47893	-8.44242	H56	H2	18.9184	17.7366	4.78	2.33	99999	99999		0.029781
H56_EK	0.224254	-1.60714	-1.90512	3.7671	-0.3706	0.952723	-5.479	-0.78582	-4.33885	-6.70727	13.5804	-2.84952	H56	H2	18.9184	19.3691	4.78	2.17	99999	99999		0.162421
H56_EL	0.192209	-1.68875	5.83654	4.83119	0.229177	0.836601	-5.81457	-0.0845256	-4.5756	-6.28796	12.1708	-3.09248	H56	H2	18.9184	12.8705	4.78	0.45	99999	99999		0.012107
H56_EM	0.21001	-1.51963	-20.3082	4.38223	0.513456	0.952723	-6.16669	-0.838615	-3.22864	-6.19204	13.5804	-5.37034	H56	H2	18.9184	39.5335	4.78	0.16	99999	99999		0.00271351
H56_EN	0.189142	-1.53658	9.33509	3.6087	0.302348	0.90621	-4.24721	-1.30114	-3.46064	-5.42913	13.4973	-4.21862	H56	H2	18.9184	11.6012	4.78	18.28	99999	99999		0.910307
H56_EP	0.29705	-1.40249	14.1604	3.76807	0.308805	0.337145	-263.172	3.31344	-259.314	-7.51307	-0.938083	-65.6584	H56	H2	18.9184	0.0642669	4.78	0.31	210	99999		0.00345015
H56_EQ	0.295343	-1.12501	-7.4542	1.23845	-0.40412	0.720479	-3.60864	0.679853	-2.80308	-3.77524	10.231	-2.36938	H56	H2	18.9184	29.7635	4.78	0.43	211	99999		0.115576
H56_ER	0.214713	-1.64752	-1.93702	1.04449	0.450849	0.859696	-7.27824	1.27247	-4.27289	-6.28307	13.4393	-2.6684	H56	H2	18.9184	21.0668	4.78	1.98	99999	99999		0.108076
H56_ES	0.187237	-1.52052	18.1962	4.88045	-0.149138	0.90621	-3.59818	-2.70409	-3.56598	-5.24102	13.4973	-2.42541	H56	H2	18.9184	-5.63724	4.78	21.16	99999	99999		0.367138
H56_ET	0.274493	-1.1219	16.2949	3.50555	0.181561	0.487585	-2.86657	-1.37571	-1.96305	-3.71121	2.71736	-2.61026	H56	H2	18.9184	-5.25637	4.78	15.64	217	99999		0.144762
H56_EV	0.19588	-1.67868	5.32185	5.15924	0.140397	0.766668	-13.7416	-0.124605	-11.7825	-6.03655	9.70432	-6.01849	H56	H2	18.9184	7.75177	4.78	1.16	99999	99999		0.0666865
H56_EW	0.232063	-1.52034	-22.4606	2.43296	-0.0403699	0.349016	-10.4655	2.51595	-6.10678	-6.22943	7.89233	-5.07868	H56	H2	18.9184	23.8685	4.78	0.03	222	99999		0.00101483
H56_EY	0.321785	-1.26497	10.0172	2.78184	0.378899	-0.0933523	-49.4708	2.63248	-47.2596	-5.4381	2.14585	-2.79765	H56	H2	18.9184	8.15164	4.78	5.5	206	99999		0.174346
H57_TA	0.590092	-0.244161	0	2.50108	0	0.31405	-2.29789	-4.26351	-1.23981	-0.813347	0.772522	0.036185	H57	H2	0	0	59.87	9.31	99999	99999		0.0282101
H57_TD	0.563807	-0.221301	0	-8.91569	0	-0.442369	-14.0587	0.956554	-12.3773	-4.11667	-2.22164	3.55271e-15	H57	H2	0	0	59.87	0.14	99999	99999		5.22607e-05
H57_TE	0.58038	-0.228719	0	-7.53966	0	-0.335684	-19.7975	1.97963	-18.51	-1.4995	-2.43502	0.0361684	H57	H2	0	0	59.87	1.06	99999	99999		9.68369e-06
H57_TF	0.608989	-0.388517	0	1.29581	0	-1.81307	-895.345	9.20426	-892.618	-1.09327	-10.9591	3.10984e-05	H57	H2	0	0	59.87	0.07	99999	99999		0.000181271
H57_TG	0.565741	-0.340896	0	1.76319	0	0.244279	-6.81816	-6.13194	-3.89001	-0.738943	-0.233082	-1.85851e-08	H57	H2	0	0	59.87	0.21	99999	99999		0.000383294
H57_TH	0.57382	-0.342402	0	-5.92796	0	-0.721452	-624.357	6.85461	-622.223	-0.944947	-3.66224	0.036214	H57	H2	0	0	59.87	0.06	99999	99999		2.46578e-05
H57_TI	0.630729	-0.38401	0	2.92565	0	-0.663066	-341.671	5.60956	-339.376	-0.171929	-3.4257	0.0362209	H57	H2	0	0	59.87	8.56	99999	134		0.0422231
H57_TK	0.653188	-0.249351	0	-1.5689	0	0.105549	-8.83516	-1.52671	-4.73301	-0.640669	0.16718	0.036185	H57	H2	0	0	59.87	11.58	99999	125		0.000507515
H57_TL	0.615517	-0.445779	0	2.43602	0	-0.580775	-311.84	4.38543	-310.197	-0.318759	-3.44291	0.0362266	H57	H2	0	0	59.87	0.27	99999	99999		0.000468087
H57_TM	0.637444	-0.220667	0	0.330646	0	0.105062	-4.39641	-0.41579	-0.34443	-0.610246	0.245249	-2.22045e-15	H57	H2	0	0	59.87	0.32	99999	129		0.000599924
H57_TN	0.628038	-0.27733	0	-3.30753	0	-0.126209	-11.708	0.0764903	-8.93395	-0.728289	-0.887635	2.22045e-16	H57	H2	0	0	59.87	0.72	99999	136		0.000622737
H57_TP	0.539302	-0.331653	0	1.24679	0	0.267536	-137.292	-2.53549	-125.33	0.464751	1.01439	1.14462	H57	H2	0	0	59.87	2.93	99999	99999		0.00412587
H57_TQ	0.681642	-0.0515941	0	-4.83509	0	-0.370002	-22.5951	3.245	-20.6892	-0.961268	-3.79508	0.0380954	H57	H2	0	0	59.87	0.56	99999	90		8.46236e-06
H57_TR	0.620404	-0.0527368	0	-7.97717	0	-0.518332	-1029.76	7.14742	-1027.82	-0.681203	-4.43428	1.14043	H57	H2	0	0	59.87	1.22	99999	99999		0.00158911
H57_TS	0.70393	-0.13745	0	-1.46382	0	0.0349665	-2.74277	-3.29573	-3.30524	-0.00524459	-0.568806	-1.55431e-15	H57	H2	0	0	59.87	1.78	99999	67		0.0163249
H57_TV	0.776667	-0.0400043	0	2.89823	0	0.116285	0.430516	0.0460955	2.53888	-0.561208	0.209841	-0.036185	H57	H2	0	0	59.87	1.24	99999	21		0.00533803	0.379607
H57_TW	0.610394	-0.023648	0	-2.13837	0	-2.2818	-1099.38	14.1944	-1094.31	-1.34157	-13.5717	1.17121	H57	H2	0	0	59.87	0	99999	99999		4.0698e-06
H57_TY	0.588277	-0.27285	0	-2.86345	0	-1.32581	-1110.04	10.9109	-1107.24	-0.735748	-6.75711	0.00617278	H57	H2	0	0	59.87	0.1	99999	99999		1.9522e-05
H73_KA	0.413515	-1.06021	18.467	5.61671	0.523759	0.203539	-1.26692	-3.3397	-2.38204	-4.05807	0.278877	-4.39363	H73		0.959148	-21.4295	14.95	0.95	196	99999		0.000299122
H73_KD	0.422102	-0.842013	18.467	1.81904	0.523759	0.122221	-2.86316	-1.51689	-2.84629	-3.01215	0.0850721	-2.83606	H73		0.959148	-21.4295	14.95	3.62	192	99999		0.000281259
H73_KE	0.414219	-0.988593	18.467	2.69595	0.523759	0.203539	-3.83249	-1.61137	-3.71336	-4.33228	0.278877	-3.70607	H73		0.959148	-21.4295	14.95	6.77	195	99999		0.0117901
H73_KF	0.410299	-1.13063	18.467	4.1766	0.523759	0.203539	-3.71335	-1.51946	-1.92848	-4.05221	0.278877	-4.39398	H73		0.959148	-21.4295	14.95	0.03	99999	99999		5.15296e-06
H73_KG	0.363541	-1.25507	18.467	5.40437	0.523759	0.119172	-3.0424	-4.47493	-3.30208	-3.94124	-0.12277	-4.20227	H73		0.959148	-21.4295	14.95	0.22	99999	99999		0.00029274
H73_KH	0.411007	-0.849527	16.7516	2.98077	0.523759	0.121572	-2.13213	-0.565826	-1.69883	-3.57339	0.108898	-3.47316	H73		0.959148	-17.9986	14.95	0.06	99999	99999		0.000122192
H73_KI	0.345349	-1.04054	18.467	5.53734	0.523759	0.0287872	-32.5861	0.923302	-26.9422	-4.24601	-0.223873	-2.85275	H73		0.959148	-21.4295	14.95	0.57	99999	99999		0.000717332
H73_KL	0.366841	-0.791662	16.6727	5.7534	0.523759	-0.0987203	-44.4187	1.44211	-42.7312	-4.06796	-0.414957	-0.181957	H73		0.959148	-17.8408	14.95	0.1	99999	99999		0.000222541
H73_KM	0.468728	-0.529295	7.57798	4.10752	0.523759	0.157106	-3.58327	-0.608576	-1.7337	-4.39571	0.235602	-0.185357	H73		0.959148	-8.87361	14.95	0.96	180	99999		0.0034217
H73_KN	0.422932	-0.776967	17.9061	2.95102	0.523759	0.110511	-2.33291	-1.01175	-1.745	-3.45657	0.0365055	-2.6023	H73		0.959148	-20.3077	14.95	26.93	191	99999		0.0108188
H73_KP	0.394425	-1.11181	18.467	5.19114	0.523759	0.226634	-1.09438	-1.13866	-4.39619	-4.0464	0.459882	-4.39386	H73		0.959148	-21.4295	14.95	0.43	99999	99999		3.6582e-05
H73_KQ	0.419313	-0.793013	15.4263	2.65385	0.523759	0.0813182	-2.51722	-1.08513	-2.63567	-3.79646	0.12907	-1.86395	H73		0.959148	-17.7806	14.95	0.16	194	99999		0.00568147
H73_KR	0.522033	-0.468744	-0.674954	2.37741	0.0565101	0.0813182	-1.11609	-0.907668	-0.929894	-1.99291	0.12907	-0.997845	H73		0.959148	-6.53219	14.95	1.68	154	99999		0.044324
H73_KS	0.409202	-1.03707	18.467	4.15743	0.523759	0.157025	-0.506621	-3.19181	-3.21123	-3.85942	0.136992	-4.35224	H73		0.959148	-21.4295	14.95	1.15	99999	99999		0.000600128
H73_KT	0.349716	-1.00675	18.467	2.70205	0.523759	0.0407402	-6.91461	-1.48657	-5.36299	-3.78391	-0.198459	-1.22006	H73		0.959148	-21.4295	14.95	41.07	99999	99999		0.0139133
H73_KV	0.402796	-1.00237	18.467	5.42769	0.523759	0.180282	-2.75443	-1.33079	-0.760181	-4.2694	0.192704	-3.56008	H73		0.959148	-21.4295	14.95	0.23	99999	99999		0.000170125
H73_KW	0.405786	-1.11528	18.467	4.01174	0.523759	0.203539	-3.10734	-0.75859	-1.39872	-4.03105	0.278877	-4.41744	H73		0.959148	-21.4295	14.95	0.01	99999	99999		0.000168318
H73_KY	0.410428	-1.12641	18.467	4.18921	0.523759	0.203539	-3.04564	-1.52163	-2.03127	-4.14126	0.278877	-4.39357	H73		0.959148	-21.4295	14.95	0.08	99999	99999		8.22788e-05
H94_GA	0.613882	-0.308381	0	2.34394	0	-0.113722	-34.159	3.19403	-35.2454	0.056905	-0.49066	-0.693599	H94	H3	0	0	1.58	1.26	99999	99999		0.311129
H94_GD	0.623203	-0.129853	0	-10.1666	0	-1.03375	-481.208	9.04032	-479.74	-0.330916	-5.25275	-11.6438	H94	H3	0	0	1.58	0.05	99999	99999		0.0111323
H94_GE	0.705074	0.1208	0	-10.1346	0	-1.5324	-403.122	13.1412	-403.776	0.906745	-7.36403	-4.15449	H94	H3	0	0	1.58	0.14	99999	66		0.0354231
H94_GF	0.588611	-0.371403	0	1.37769	0	-2.69297	-2191.45	19.7313	-2188.59	0.340825	-14.7054	-27.3074	H94	H3	0	0	1.58	0.11	99999	99999		0.0924139
H94_GH	0.656565	-0.00910115	0	-5.70713	0	-1.59013	-1154.92	16.318	-1153.82	-0.132199	-8.17653	-2.69305	H94	H3	0	0	1.58	2.21	99999	121		0.1097
H94_GI	0.589441	-0.346869	0	3.93725	0	-1.48686	-505.292	14.4611	-503.319	0.502049	-7.137	-16.6396	H94	H3	0	0	1.58	0.81	99999	99999		0.518978
H94_GK	0.710343	0.126425	0	-13.7115	0	-1.69536	-1319.64	18.4588	-1318.52	1.96243	-8.36056	-1.14876	H94	H3	0	0	1.58	10.88	99999	60		2.32067
H94_GL	0.625996	-0.303022	0	4.44297	0	-1.55306	-717.419	14.2109	-715.511	0.290121	-7.82664	-0.735551	H94	H3	0	0	1.58	0.71	99999	99999		0.34417
H94_GM	0.575893	-0.502014	0	0.6341	0	-0.858431	-1237.87	16.9279	-1234.63	0.0133973	-4.00091	-29.0895	H94	H3	0	0	1.58	0.2	99999	99999		0.141903
H94_GN	0.669686	-0.0687935	0	-4.89569	0	-0.938452	-478.924	10.5823	-477.581	-0.000135575	-4.64051	-1.06223	H94	H3	0	0	1.58	0.56	99999	111		0.0196619
H94_GP	0.56926	-0.438818	0	0.534618	0	-0.788174	-621.413	9.49058	-611.345	-1.76824	-3.95313	-0.61641	H94	H3	0	0	1.58	0.19	99999	99999		0.0145742
H94_GQ	0.68682	-0.0534739	0	-5.19824	0	-1.52052	-535.169	15.0331	-534.451	0.366171	-7.39058	-8.28613	H94	H3	0	0	1.58	0.27	99999	83		0.115193
H94_GR	0.718281	0.308485	0	-13.1077	0	-2.78013	-1441.46	22.154	-1437.58	3.68881	-15.4335	-41.878	H94	H3	0	0	1.58	70.32	99999	55		42.6943
H94_GS	0.627127	-0.266948	0	-3.56072	0	-0.137466	-131.882	4.76925	-133.406	-0.0727888	-0.943379	-2.01672	H94	H3	0	0	1.58	4.41	99999	99999		1.40709
H94_GT	0.672529	-0.101378	0	-1.56265	0	-0.497219	-337.725	8.54148	-337.199	0.420735	-3.60885	4.20426	H94	H3	0	0	1.58	5.36	99999	106		0.932562
H94_GV	0.636017	-0.273279	0	3.97721	0	-1.06709	-427.385	10.5101	-427.18	0.381612	-4.7717	-0.821406	H94	H3	0	0	1.58	0.5	99999	99999		0.297839
H94_GW	0.580033	-0.241477	-0.223402	0.177001	0	-3.89517	-1724.71	25.9605	-1721.52	0.339889	-19.0642	-88.611	H94	H3	0	0	1.58	0.07	99999	99999		0.0546043
H94_GY	0.55866	-0.328172	0	-1.72993	0	-2.07934	-2395.51	21.0928	-2376.41	-0.388541	-10.4745	-58.6424	H94	H3	0	0	1.58	0.24	99999	99999		0.232626
H95_GA	0.636753	-0.230462	-0.768515	0.391386	0	0.0935146	-2.47999	3.02852	-2.44885	0.132513	1.90818	-0.240319	H95	H3	0	0	17.73	6.91	99999	99999		0.246017
H95_GD	0.567481	0.0883889	-2.12853	-12.9748	-0.928242	-0.597041	-44.6815	8.16254	-41.5139	-4.77623	-2.9779	-11.8751	H95	H3	0	0	17.73	22.06	99999	99999		0.110972
H95_GE	0.587633	0.612186	-7.86319	-15.6712	-1.08016	-0.88897	-75.1648	11.9	-74.1145	-4.54321	-5.02215	-17.0686	H95	H3	0	0	17.73	7.96	99999	99999		0.052513
H95_GF	0.774562	0.876322	-5.84956	-4.16017	-0.611599	-1.28645	-1039.1	19.2838	-1034.28	0.325118	-7.07507	-2.43531	H95	H3	0	10.6744	17.73	1.06	17	99999		0.13406	0.118754
H95_GH	0.647518	0.326981	-0.512343	-10.0915	0	-0.749753	-117.032	15.2472	-114.5	-0.343723	-6.27895	-19.8629	H95	H3	0	0	17.73	4.25	99999	127		0.592904
H95_GI	0.673691	0.418708	-7.68515	-3.13038	-1.11035	-0.592565	-391.871	13.8084	-385.797	0.02879	-3.4751	-15.8215	H95	H3	0	0.512343	17.73	1.81	62	99999		0.172785
H95_GK	0.714705	0.623617	-0.512343	-14.7114	0	-0.785774	-74.0622	15.2661	-69.9439	1.28681	-3.37369	-16.381	H95	H3	0	0	17.73	0.93	99999	58		0.0469766
H95_GL	0.625013	0.00625314	-0.512343	-1.49365	0	-0.400493	-204.679	12.9959	-200.349	0.156658	-1.00347	-40.0883	H95	H3	0	0	17.73	4.94	99999	99999		0.558883
H95_GM	0.639965	0.06159	-0.256172	-3.60147	0	-0.406915	-36.7447	14.5296	-33.0656	0.258254	-0.860261	-5.80347	H95	H3	0	0	17.73	0.78	99999	99999		0.050247
H95_GN	0.671904	0.277199	-0.256172	-8.36948	0	-0.394151	-16.6185	9.07365	-14.2517	-0.81018	-0.991506	-0.178281	H95	H3	0	0	17.73	1.33	99999	108		0.124444
H95_GP	0.59136	-0.102272	-0.256172	-1.99921	0	0.000405644	-257.313	7.75239	-239.324	-0.0969987	1.10821	0.206818	H95	H3	0	0	17.73	2.89	99999	99999		0.131859
H95_GQ	0.727757	0.582349	-0.512343	-10.8222	0	-0.803176	-53.6915	13.3029	-51.1897	0.981935	-4.38622	-13.8097	H95	H3	0	0	17.73	2.78	99999	48		0.242456
H95_GR	0.771626	1.14543	-17.4531	-17.3524	-0.845963	-1.76738	-162.918	19.7083	-159.428	2.81718	-11.9403	-58.7792	H95	H3	0	0	17.73	6.26	99999	23		0.619374	0.133972
H95_GS	0.69563	0.000752275	-0.256172	-4.96319	0	-0.0988826	-4.4723	4.0208	-5.412	1.40518	0.553249	-0.447046	H95	H3	0	0	17.73	6.04	99999	73		0.438094
H95_GT	0.652053	-0.0328884	-1.58243	-5.563	-1.32122	-0.401385	-13.6507	7.40722	-12.5567	0.228112	-0.59696	-4.2295	H95	H3	0	0	17.73	3.05	99999	126		0.281972
H95_GV	0.597461	0.00293347	-2.94656	-0.650592	-1.23384	-0.31332	-142.672	9.96184	-140.021	-0.344438	-0.613409	-11.9112	H95	H3	0	0.512343	17.73	6.51	113	99999		0.173512
H95_GW	0.712971	1.53746	-31.0041	-11.0439	-1.37776	-3.20719	-1292.24	26.73	-1286.29	-0.990529	-19.7795	-120.709	H95	H3	0	33.7878	17.73	0.92	46	99999		0.0461504	0.102514
H95_GY	0.759452	1.07314	-10.9069	-7.88998	-1.34219	-1.76378	-1214.96	20.9342	-1212.56	0.666311	-10.4064	-32.1514	H95	H3	0	20.7892	17.73	1.32	24	99999		0.166448	0.183591
H96_SA	0.479381	-0.472287	5.66658	5.88634	4.05884	0.430335	3.14208	-1.23159	1.84858	-1.82967	1.17666	0.898391	H96	H3	61.944	55.1243	8.73	5.22	99999	99999		0.264366
H96_SD	0.633213	0.478804	-17.2996	-7.36319	5.36511	-0.964271	-23.0859	3.80166	-20.9226	5.32528	-6.62755	-5.9467	H96	H3	61.944	87.6104	8.73	4.58	86	99999		0.0960204
H96_SE	0.589846	0.130057	-27.4596	-6.88974	5.56396	-1.09243	-249.722	6.20136	-245.725	-0.152123	-6.26474	-118.928	H96	H3	61.944	97.4065	8.73	3.21	120	99999		0.0866194
H96_SF	0.465696	-0.0934005	-47.0069	3.16777	-0.663781	-1.82389	-1424.97	14.6581	-1419.25	-3.08386	-11.6725	-180.515	H96	H3	61.944	104.357	8.73	2.52	99999	99999		0.098319
H96_SG	0.269018	-1.19336	17.6318	4.79189	4.43587	0.36894	-2.54509	-4.65508	-1.65764	-1.89892	1.14288	0.267305	H96	H3	61.944	46.0486	8.73	14.73	99999	99999		0.622601	0.955275
H96_SH	0.57151	0.358467	-35.4627	-5.663	4.8135	-2.02848	-895.578	11.5014	-890.889	-1.67831	-15.5671	-241.445	H96	H3	61.944	96.1227	8.73	2.56	132	99999		0.0393767
H96_SI	0.324132	-1.17539	-16.0363	4.17096	4.82865	-0.632819	-324.789	7.74066	-320.087	-2.11404	-3.8687	-137.984	H96	H3	61.944	85.8778	8.73	3.31	99999	99999		0.0719345
H96_SK	0.71139	0.842265	-29.4234	-11.0315	5.66544	-1.23653	-325.657	10.6345	-321.044	1.13282	-7.29898	-154.149	H96	H3	61.944	92.65	8.73	2.56	48	99999		0.0798307	0.0497347
H96_SL	0.378492	-0.723831	-21.7045	4.70194	1.11159	-0.678765	-564.02	9.27834	-559.817	-2.94687	-5.34034	-255.575	H96	H3	61.944	94.4212	8.73	8.09	99999	99999		0.331385
H96_SM	0.363903	-1.09293	-34.2046	1.99028	5.74896	-0.609481	-620.301	9.05372	-615.92	-1.70009	-3.74545	-304.132	H96	H3	61.944	108.235	8.73	1.41	99999	99999		0.0565855
H96_SN	0.441947	-0.203254	-18.1545	-3.85324	5.20092	-1.11504	-39.9809	5.18338	-39.3115	-1.95379	-7.53207	-10.2521	H96	H3	61.944	96.1897	8.73	2.48	99999	99999		0.0607418
H96_SP	0.394402	-0.865829	-5.57927	2.92505	5.40091	0.0937579	-10.6483	3.34859	-9.8597	-1.28781	0.29514	-6.51522	H96	H3	61.944	76.7436	8.73	8.18	99999	99999		0.291233
H96_SQ	0.492099	-0.124416	-29.2232	-4.28616	4.40417	-1.11487	-365.953	7.37423	-363.78	-1.42778	-6.88621	-177.16	H96	H3	61.944	102.449	8.73	3.05	99999	99999		0.0661633
H96_SR	0.634019	0.360383	-46.0606	-9.51377	4.40412	-1.75387	-1077.79	12.1778	-1073.96	-0.119343	-9.51583	-532.836	H96	H3	61.944	126.909	8.73	12.21	84	99999		0.362957
H96_ST	0.425139	-0.518654	-8.31476	0.983447	2.07719	-0.266238	-16.9008	2.86287	-10.4821	-0.058298	-1.90397	-2.97096	H96	H3	61.944	75.2275	8.73	4.41	99999	99999		0.190322
H96_SV	0.365949	-1.02607	-13.7483	5.52806	0.0557157	-0.324786	-78.5997	4.93942	-73.3742	-1.73898	-2.12122	-26.6332	H96	H3	61.944	77.208	8.73	5.29	99999	99999		0.241349
H96_SW	0.51306	0.14228	-72.9926	0.445196	-4.04607	-2.75799	-1202.64	21.456	-1194.65	-2.03969	-19.123	-384.886	H96	H3	61.944	138.556	8.73	1.93	161	99999		0.0717062
H96_SY	0.519489	0.622683	-64.2228	-0.779798	-1.2499	-1.74257	-1466.45	16.5367	-1439.24	-2.53852	-14.4686	-180.798	H96	H3	61.944	120.064	8.73	4.68	159	99999		0.113021
H97_GA	0.439141	-0.754259	-21.6565	1.09329	-3.51965	0.0644839	-38.6113	4.09659	-23.7534	0.499956	4.57136	-6.12294	H97	H3	21.5231	43.823	16.48	6	99999	99999		0.119605
H97_GD	0.532379	0.049698	-44.6818	-18.403	-2.80519	-1.01623	-280.87	11.2558	-266.521	-1.93807	-3.04954	-126.06	H97	H3	21.5231	60.9391	16.48	6.06	99999	99999		0.133694
H97_GE	0.430846	-0.314548	-55.2816	-23.0044	-1.94414	-1.42909	-471.532	17.0777	-455.342	-3.59874	-8.09473	-219.141	H97	H3	21.5231	79.3073	16.48	3.24	99999	99999		0.0585952
H97_GF	0.582904	0.287961	-95.8336	-0.716625	-9.3454	-2.23698	-1388.38	23.0922	-1369.74	-0.229722	-5.65754	-667.629	H97	H3	21.5231	123.446	16.48	2.34	126	99999		0.0409135
H97_GH	0.617775	0.469962	-79.1105	-14.1717	-1.21006	-1.76111	-1336.45	20.611	-1310.67	1.18169	-3.18173	-644.519	H97	H3	21.5231	86.3615	16.48	1.95	100	99999		0.0473491
H97_GI	0.440242	-0.615507	-71.493	-2.17235	-4.21489	-0.912064	-854.225	18.3175	-834.541	-1.07276	0.809573	-333.807	H97	H3	21.5231	98.3934	16.48	3.31	99999	99999		0.0612174
H97_GK	0.683728	0.753564	-72.8325	-20.1486	-1.71622	-1.54359	-1178.68	20.0475	-1152.4	0.803666	-2.67752	-569.789	H97	H3	21.5231	104.139	16.48	1.68	57	99999		0.040726
H97_GL	0.450222	-0.492762	-73.2816	-1.70811	-9.46866	-1.03941	-760.844	19.6008	-743.33	-0.487304	-1.77355	-351.101	H97	H3	21.5231	105.059	16.48	5.2	99999	99999		0.0659641
H97_GM	0.507231	-0.337039	-73.0384	-6.04701	-2.00918	-1.08137	-1084.79	20.1642	-1064.96	-0.0948868	-0.956624	-526.219	H97	H3	21.5231	111.541	16.48	1.16	99999	99999		0.0405048
H97_GN	0.619696	0.287363	-45.7273	-12.9166	-3.36533	-1.12601	-475.285	12.9549	-459.083	0.542096	-0.451409	-223.841	H97	H3	21.5231	71.4206	16.48	2.72	98	99999		0.0343963
H97_GP	0.537212	-0.162485	-29.3346	-3.30531	-1.49645	-0.394313	-444.816	10.6063	-421.49	-0.240404	2.97905	-34.9814	H97	H3	21.5231	56.3695	16.48	5.25	99999	99999		0.0777236
H97_GQ	0.572193	0.340812	-84.9224	-15.9002	-6.87395	-1.62791	-1041.65	19.0003	-1025.11	0.998732	-6.73439	-504.736	H97	H3	21.5231	105.449	16.48	2.12	99999	99999		0.0421869
H97_GR	0.746143	1.38634	-62.7447	-24.7698	-3.02102	-2.85491	-1467.95	26.5089	-1450.07	3.31954	-15.9642	-716.62	H97	H3	21.5231	99.0284	16.48	7.81	33	99999		0.226985	0.0568396
H97_GS	0.537716	-0.138493	-23.2371	-7.19289	-7.50748	-0.400006	-82.6635	5.60127	-71.1257	0.200482	2.29948	-29.8111	H97	H3	21.5231	44.2853	16.48	10.21	99999	99999		0.504566
H97_GT	0.51496	-0.237035	-43.4259	-6.3047	-5.31522	-0.534423	-267.775	10.6157	-249.616	0.937838	2.34751	-117.061	H97	H3	21.5231	58.1125	16.48	5.58	99999	99999		0.534056
H97_GV	0.387255	-0.787919	-56.8819	0.842831	-8.23044	-0.505149	-415.654	13.5521	-398.29	-0.236723	2.19012	-174.038	H97	H3	21.5231	77.1253	16.48	5.78	99999	99999		0.0693487
H97_GW	0.627979	0.88592	-148.106	-4.31615	-18.2608	-3.73713	-1812.96	32.8071	-1794.04	-0.624666	-13.8481	-879.925	H97	H3	21.5231	175.552	16.48	2.33	89	99999		0.0321952
H97_GY	0.622924	0.59071	-113.462	-4.19948	-10.599	-2.22592	-1527.79	24.9471	-1509.42	-0.327731	-6.78895	-738.534	H97	H3	21.5231	139.566	16.48	8.38	96	99999		0.177582
H98_IA	0.337811	-0.882938	7.57153	-0.0799574	-0.754869	0.521902	0.690622	-7.52847	-2.79021	0.206891	10.699	-3.54107	H98	H3	52.6826	41.824	3.31	6.32	99999	99999		1.01454
H98_ID	0.562501	-0.0457651	10.8071	-7.90734	0.899231	-0.29128	-1.94104	-4.52595	-4.44338	2.91784	-12.51	-2.67735	H98	H3	52.6826	39.6432	3.31	6.66	136	99999		0.367713
H98_IE	0.558545	0.198227	7.76638	-10.5406	1.05694	-1.056	-5.18291	-1.55878	-7.91996	2.85353	-44.6234	-5.03567	H98	H3	52.6826	38.7476	3.31	2.84	143	99999		0.215701
H98_IF	0.515013	-0.349231	-16.7489	-2.66843	-1.60152	-1.06966	-579.523	3.07778	-579.973	0.427545	-14.7032	-257.906	H98	H3	52.6826	43.5644	3.31	2.91	99999	99999		0.836396
H98_IG	0.286831	-1.25747	15.3123	-1.24862	-2.06321	0.558904	-2.7315	-9.57101	-5.58998	0.393684	13.2478	-4.00739	H98	H3	52.6826	34.2879	3.31	15.36	99999	99999		3.3696
H98_IH	0.530394	-0.107276	7.22707	-8.28373	1.56829	-0.849446	-16.0696	0.185882	-18.4504	1.05267	-19.5643	-3.53662	H98	H3	52.6826	43.1028	3.31	1.83	152	99999		0.307647
H98_IK	0.411374	-0.565019	1.42184	-11.2809	1.62799	-0.432768	-98.9572	1.21905	-99.8123	-3.39354	-13.4356	-48.1645	H98	H3	52.6826	39.26	3.31	1.14	99999	99999		0.311762
H98_IL	0.502707	-0.364501	3.44119	-0.479582	-3.44168	-0.542725	-396.3	-0.395069	-398.808	-0.156611	-29.5167	-119.374	H98	H3	52.6826	45.4736	3.31	4.6	99999	99999		0.75336
H98_IM	0.389606	-0.8441	2.58476	-2.34013	1.50688	0.243468	-29.298	0.0428957	-29.2661	0.223788	8.01947	-15.7058	H98	H3	52.6826	54.6143	3.31	1.27	99999	99999		0.198638
H98_IN	0.486544	-0.519842	9.89491	-5.90524	-0.0247186	0.312427	-1.76633	-3.17952	-3.93389	0.383633	8.69401	-3.73682	H98	H3	52.6826	39.035	3.31	2.6	99999	99999		0.143073
H98_IP	0.350167	-0.95475	-2.6378	-1.17194	1.41627	-0.165151	-253.075	-2.09968	-250.825	-1.77334	-9.97256	-112.902	H98	H3	52.6826	53.1852	3.31	4.22	99999	99999		0.66464
H98_IQ	0.519918	-0.399193	9.23724	-7.24782	-0.762784	-0.269483	-3.31425	0.136775	-5.32596	0.12796	3.20783	-4.29855	H98	H3	52.6826	39.26	3.31	1.9	158	99999		0.197773
H98_IR	0.455989	-0.196768	-12.4988	-12.0044	0.584531	-0.755445	-129.63	2.74161	-130.175	-1.6354	-19.6516	-63.6641	H98	H3	52.6826	41.7259	3.31	5.41	99999	99999		2.49261
H98_IS	0.432375	-0.347444	5.99177	-4.13131	-1.77541	0.451807	-0.414111	-6.53855	-4.89761	0.883443	11.7285	-1.34871	H98	H3	52.6826	45.4162	3.31	11.71	99999	99999		8.22749
H98_IT	0.599414	-0.117777	0.243388	-2.2397	-0.247618	0.347069	-0.468984	-4.25478	-2.32497	0.586655	11.0641	-0.59713	H98	H3	52.6826	53.2205	3.31	5.69	110	99999		2.61713
H98_IV	0.492272	-0.500636	6.5486	0.269225	-0.665727	0.136621	-14.1089	-2.87903	-14.9463	0.105926	2.24096	-6.55548	H98	H3	52.6826	41.6346	3.31	5.81	99999	99999		0.79552
H98_IW	0.636286	0.264216	0.699412	-6.88977	-4.23375	-0.835952	-92.0497	6.09547	-91.5731	0.305553	-23.2948	-41.069	H98	H3	52.6826	50.1338	3.31	2.78	83	99999		2.08831
H98_IY	0.559675	-0.101313	-22.2136	-6.1177	-3.39086	-1.43087	-678.084	4.38073	-677.783	0.692416	-18.6586	-306.464	H98	H3	52.6826	41.7627	3.31	10.47	139	99999		3.40691
H99_SA	0.635158	-0.108586	-0.594288	4.48771	1.51929	0.151738	0.769479	-0.979444	1.87971	-0.989734	1.51558	0.331075	H99	H3	13.7089	14.3851	12.61	6.89	99999	99999		1.12666
H99_SD	0.728046	0.0800016	-3.26361	-3.23314	1.84274	0.0130077	-0.0321735	2.22305	-0.550587	0.0136164	0.305482	-0.359888	H99	H3	13.7089	14.8918	12.61	6.17	40	99999		0.0744162	0.0690195
H99_SE	0.632647	-0.042916	-9.20611	-3.52416	1.76972	-0.359753	-4.40853	3.69267	-4.61915	-2.56546	-5.78006	1.02202	H99	H3	13.7089	19.6659	12.61	2.25	99999	99999		0.116828
H99_SF	0.653998	0.323263	-19.5471	2.08822	0.300209	-0.429037	-0.964087	8.47355	3.0301	-1.57025	-11.0304	0.549651	H99	H3	13.7089	30.582	12.61	3.56	99999	99999		0.257994
H99_SG	0.516354	-0.324837	5.92481	3.7091	-0.73071	0.0267117	-1.06599	-3.4546	-0.876279	-1.29133	-0.295433	-0.134337	H99	H3	13.7089	7.91154	12.61	14.53	99999	99999		0.444562
H99_SH	0.792112	0.570924	-18.9251	-1.7335	2.37327	-0.2194	1.68348	6.10032	3.77598	-0.01045	-4.13807	0.0873097	H99	H3	13.7089	29.9454	12.61	1.57	14	99999		0.201741	0.593771
H99_SI	0.438367	-0.610958	-5.58787	2.98865	1.35112	-0.265832	-40.8949	6.52664	-26.2105	-1.22949	-3.17071	0.0594843	H99	H3	13.7089	17.4544	12.61	3.16	99999	99999		0.465233
H99_SK	0.763746	0.519464	-32.3838	-3.12309	0.19776	-0.185244	-9.78438	4.79597	-10.3045	0.472211	-2.54055	0.688149	H99	H3	13.7089	42.7277	12.61	0.84	21	99999		0.168446	0.777369
H99_SL	0.497818	-0.265465	-9.3053	2.83717	0.22049	-0.115311	-36.2046	6.07065	-33.6493	-1.14216	-0.618748	5.15755	H99	H3	13.7089	23.8623	12.61	4.75	99999	99999		0.890488
H99_SM	0.622936	0.0303153	-23.0783	1.21779	0.281621	-0.0170776	-1.48777	6.50905	3.04243	-1.06652	0.151173	0.54838	H99	H3	13.7089	50.0305	12.61	1.37	99999	99999		0.158413
H99_SN	0.744303	0.199563	-5.32117	-1.28142	1.83021	0.0126831	2.73049	3.1248	1.73415	-0.777444	0.45642	0.298458	H99	H3	13.7089	18.176	12.61	2.99	34	99999		0.325995	0.696285
H99_SP	0.414894	-0.75976	-10.0726	3.04166	0.32227	-0.00536803	-457.219	3.62229	-438.741	0.105774	0.269184	-42.2569	H99	H3	13.7089	23.3499	12.61	2.68	99999	99999		0.920099
H99_SQ	0.631696	-0.0292928	-11.3175	-2.18663	1.54642	-0.406429	-2.27897	4.45982	-2.0894	-1.84348	-6.33711	-0.184124	H99	H3	13.7089	22.2133	12.61	1.53	99999	99999		0.234518
H99_SR	0.714395	0.572429	-42.8571	-4.26001	-1.37775	-0.453754	-6.40035	7.00892	-4.36253	-0.805048	-6.42589	-0.712714	H99	H3	13.7089	54.0653	12.61	4.33	45	99999		0.469431	0.489207
H99_ST	0.682758	-0.0661477	-7.83576	-0.439576	-0.330904	-0.138893	-5.24927	2.54469	0.269825	-0.0292176	-0.875236	0.656018	H99	H3	13.7089	22.0856	12.61	6.25	99999	99999		1.11841
H99_SV	0.542933	-0.382897	-1.87397	4.47938	-1.98909	-0.0572499	-47.2944	4.62226	-31.7198	-1.29118	-0.411641	0.323168	H99	H3	13.7089	15.4074	12.61	5.5	99999	99999		0.493435
H99_SW	0.828505	1.66002	-57.5485	-0.162363	-4.55936	-0.212247	1.70927	10.9749	7.15091	-1.56566	-4.44154	2.43735	H99	H3	13.7089	75.5898	12.61	3.39	6	99999	1	0.109749	0.830354
H99_SY	0.748058	0.505958	-18.4348	0.443316	0.623423	-0.499132	0.113599	8.69982	4.41634	-0.581758	-13.3406	0.442383	H99	H3	13.7089	30.1447	12.61	11.02	30	99999		1.17768	0.0810449
L29_VA	0.553536	-0.170045	0	-0.496277	0	0.430984	30.2191	-6.57443	28.792	-0.119046	5.2055	-0.0159631	L29	L1	0	0	24.16	1.45	99999	99999		0.00224335
L29_VD	0.732811	0.149054	0	-11.0588	0	-0.0767614	24.4404	-1.73055	22.0267	-1.37187	0.346	0.018134	L29	L1	0	0	24.16	11.85	99999	45		7.40406e-05
L29_VE	0.571359	-0.222027	0	-13.9012	0	-0.418544	-61.2849	1.85532	-60.9089	-2.16331	-0.531252	0.0267336	L29	L1	0	0	24.16	0.33	99999	99999		0.00024983
L29_VF	0.660187	-0.138654	0	-2.05164	0	-1.69922	-715.363	8.82908	-712.528	-0.21926	-12.0381	-0.0121287	L29	L1	0	0	24.16	0.47	99999	99999		0.00805277
L29_VG	0.520203	-0.170136	0	-1.44219	0	0.390568	56.3787	-9.33357	55.1199	-0.339879	6.47761	-0.0116312	L29	L1	0	0	24.16	5.22	99999	99999		0.000628844
L29_VH	0.675596	0.0410508	0	-10.2396	0	-1.24709	-307.681	5.8116	-309.051	0.436555	-15.1612	0.00875114	L29	L1	0	0	24.16	1.1	99999	102		8.07939e-06
L29_VI	0.625886	-0.292692	0	-0.176401	0	-0.523687	-80.296	4.26668	-78.3201	0.013354	-7.7452	0.0218362	L29	L1	0	0	24.16	28.5	99999	99999		0.0270182
L29_VK	0.650464	0.0235728	0	-18.5169	0	-0.929791	-1014.93	7.83332	-1014.84	-1.2081	-16.9074	0.000410805	L29	L1	0	0	24.16	0.08	99999	99999		1.63127e-05
L29_VL	0.597499	-0.381236	0	-0.606571	0	-0.326084	-516.949	3.95948	-517.081	0.126808	-4.3572	-0.00828356	L29	L1	0	0	24.16	9.91	99999	99999		0.65555
L29_VM	0.657629	-0.231274	0	-2.89857	0	-0.534423	-813.658	6.88704	-813.594	-0.00145826	-9.53729	-0.0188965	L29	L1	0	0	24.16	0.13	99999	99999		0.00802928
L29_VN	0.784729	0.201204	0	-8.21812	0	-0.175806	27.8642	-0.13917	25.407	0.083476	-0.968609	-0.00896364	L29	L1	0	0	24.16	10.82	99999	19		5.83828e-05	0.173564
L29_VP	0.732305	0.0728174	0	-3.77009	0	0.151657	-20.848	-1.32488	-16.843	-0.12156	3.63578	0.0236056	L29	L1	0	0	24.16	1.75	99999	46		0.000640799
L29_VQ	0.685122	0.039989	0	-10.4945	0	-0.763815	-263.586	3.92001	-262.102	-0.239472	-14.4152	-0.00273475	L29	L1	0	0	24.16	0.04	99999	84		2.94773e-05
L29_VR	0.649445	0.0211303	0	-17.0507	0	-2.58412	-823.559	11.8492	-810.281	-0.429867	-59.689	-8.034	L29	L1	0	0	24.16	1.59	99999	99999		0.00024797
L29_VS	0.586036	-0.0831985	0	-5.16032	0	0.313888	33.8902	-5.63243	31.0313	0.191471	3.28082	0.0325191	L29	L1	0	0	24.16	2.03	99999	99999		0.000443846
L29_VT	0.693592	-0.0947778	0	-4.28638	0	0.15044	-3.25519	-2.37441	-5.60896	0.468755	0.152734	-0.0329836	L29	L1	0	0	24.16	0.37	99999	76		0.00221778
L29_VW	0.696774	0.0137878	0	-5.98496	0	-2.57176	-1346.73	16.5182	-1343.45	0.34874	-23.7891	-0.00173348	L29	L1	0	0	24.16	0.01	99999	71		3.3241e-05
L29_VY	0.646702	-0.155137	0	-6.23417	0	-1.56081	-719.941	10.5139	-719.166	-0.387591	-14.8028	-0.00195177	L29	L1	0	0	24.16	0.18	99999	99999		2.50838e-05
L30_LA	0.535491	-0.41268	0	1.5573	0	0	-3.91495	-5.22394	-3.39749	-0.0333361	0	0.227213	L30	L1	0	0	11.54	0.94	99999	99999		0.000149201
L30_LD	0.559187	-0.41349	0	-4.79202	0	0	-7.97848	-2.67149	-8.10382	-1.49594	0	-0.363219	L30	L1	0	0	11.54	3.09	99999	99999		2.83114e-05
L30_LE	0.601312	-0.374424	0	-2.26211	0	0	-4.17862	-2.72663	-4.86123	-0.77702	0	-0.271054	L30	L1	0	0	11.54	0.35	99999	99999		1.92143e-05
L30_LF	0.528083	-0.465302	0	-1.7875	0	0	-150.274	3.80867	-147.93	-0.576581	0	-64.9504	L30	L1	0	0	11.54	1	99999	99999		0.00822511
L30_LG	0.498784	-0.520314	0	1.63607	0	-0.0525715	-6.79025	-6.49077	-4.75943	-0.0654371	-0.286843	0.607356	L30	L1	0	0	11.54	4.14	99999	99999		0.000187327
L30_LH	0.731161	-0.087003	0	-5.84961	0	-0.0468384	-12.3976	2.29706	-11.1352	0.307241	-0.2139	-3.12256	L30	L1	0	0	11.54	0.27	99999	47		0.000272225
L30_LI	0.560459	-0.481396	0	-0.563038	0	-0.110754	-59.1062	0.65046	-58.7379	-0.252244	-0.352896	0.050039	L30	L1	0	0	11.54	13.44	99999	99999		0.000714007
L30_LK	0.682185	-0.221105	0	-1.43712	0	0	-3.39832	-2.57089	-3.31223	0.0681474	0	0.190754	L30	L1	0	0	11.54	1.99	99999	88		3.36335e-05
L30_LM	0.677172	-0.231003	0	-0.905744	0	-0.0230947	-4.34661	-1.87495	-2.50043	-0.111937	-0.0435525	0.0510231	L30	L1	0	0	11.54	0.14	99999	100		0.00146496
L30_LN	0.681404	-0.157747	0	-3.84716	0	-0.0468384	-3.99117	-1.5023	-3.82494	0.20134	-0.2139	0.00836722	L30	L1	0	0	11.54	4.88	99999	91		0.000160183
L30_LP	0.528132	-0.628105	0	0.373261	0	-0.238424	-180.378	-1.22567	-170.73	0.0428443	-0.490615	0.619854	L30	L1	0	0	11.54	0.16	99999	99999		0.000512374
L30_LQ	0.739427	-0.0959355	0	-2.24475	0	0	-2.87202	-2.25848	-3.0933	1.2822	0	0.0148251	L30	L1	0	0	11.54	0.16	99999	40		0.000242243
L30_LR	0.692867	-0.19904	0	-1.3938	0	0	-3.92277	-2.69937	-3.18568	0.268253	0	0.111348	L30	L1	0	0	11.54	3.81	99999	77		0.00128659
L30_LS	0.611596	-0.2267	0	-0.752335	0	0	-3.7847	-4.85416	-4.73161	0.325891	0	-0.327205	L30	L1	0	0	11.54	35.49	99999	99999		0.0031306
L30_LT	0.69075	-0.0865939	0	-1.61941	0	-0.139217	-3.00956	-2.70335	-2.92548	0.56136	-0.479365	0.0827371	L30	L1	0	0	11.54	2.87	99999	78		0.000341146
L30_LV	0.509223	-0.531646	0	1.17553	0	-0.0640783	-59.8831	-0.989905	-59.3103	-0.420358	-0.128303	0.0314101	L30	L1	0	0	11.54	15.13	99999	99999		0.00132391
L30_LW	0.670726	-0.168359	0	-4.2887	0	0	-25.1453	3.87364	-20.5936	-0.264226	0	-1.21933	L30	L1	0	0	11.54	0.04	99999	99999		0.00126558
L30_LY	0.47206	-0.541541	0	-4.35721	0	0.279732	-101.21	4.4647	-99.2685	-0.859556	0.121231	-37.2313	L30	L1	0	0	11.54	0.55	99999	99999		0.000209685
L30A_YA	0.257182	-1.22712	46.2635	5.37643	2.40613	1.15912	73.0757	-10.9517	71.3354	-0.863192	8.45985	0.443185	L30A	L1	19.5878	-43.5076	13.5	2.46	99999	99999		0.00590656
L30A_YD	0.37982	-0.525343	33.2141	-1.50681	1.55723	0.905074	72.4951	-8.27903	70.7801	2.02417	6.37225	0.0871284	L30A	L1	19.5878	-28.7838	13.5	1.5	99999	99999		0.0360939
L30A_YE	0.358346	-0.607961	18.2978	-0.913665	1.6846	0.857911	68.2894	-6.89474	66.7024	-0.357268	7.43269	-0.128491	L30A	L1	19.5878	-12.9884	13.5	0.67	99999	99999		0.000343752
L30A_YF	0.663092	0.0501673	1.72991	3.27575	0.907027	0.209637	12.9817	-1.15549	13.4522	0.36277	0.815193	-0.275533	L30A	L1	19.5878	15.2344	13.5	0.87	66	99999		0.00654456
L30A_YG	0.235267	-1.53791	48.3129	4.76883	2.40613	1.18221	68.9953	-12.8645	68.8314	-0.98023	8.53117	-0.371352	L30A	L1	19.5878	-46.5817	13.5	43.61	99999	99999		0.00271824
L30A_YH	0.693586	0.331135	9.5252	-0.704064	1.39675	-0.103602	69.8972	-3.84656	69.4531	-0.421636	-2.40409	1.28567	L30A	L1	19.5878	12.503	13.5	10.84	52	99999		0.00969861
L30A_YI	0.462904	-0.49699	36.2717	4.97343	1.71103	0.809774	69.3787	-4.53264	67.9027	-0.865982	6.41529	2.34482	L30A	L1	19.5878	-34.5404	13.5	0.22	183	99999		0.00103607
L30A_YK	0.492076	-0.169466	8.92592	-1.06155	0.238059	0.56728	70.9188	-4.99506	69.5074	-0.410996	5.07306	3.2237	L30A	L1	19.5878	0.0399874	13.5	0.34	172	99999		0.000956173
L30A_YL	0.371418	-0.673099	20.7645	4.49786	1.14116	0.857911	63.8192	-5.07216	63.3628	-0.798859	6.81033	-2.45036	L30A	L1	19.5878	-13.7823	13.5	0.25	99999	99999		0.000484867
L30A_YM	0.432002	-0.567942	29.5304	4.42263	2.29039	0.775295	72.7432	-4.28399	73.5733	-0.695673	6.60174	1.83393	L30A	L1	19.5878	-34.2578	13.5	0.02	99999	99999		0.000248409
L30A_YN	0.495077	-0.229185	20.3637	-1.6699	1.38359	1.03209	72.9695	-6.43012	71.7537	0.988524	8.11643	-0.0618622	L30A	L1	19.5878	-19.2037	13.5	2.86	169	99999		0.132075
L30A_YP	0.20683	-1.60378	45.7512	3.73195	2.40613	0.762936	-120.309	-5.29865	-115.787	-0.775445	5.68422	-20.089	L30A	L1	19.5878	-45.557	13.5	0.08	99999	99999		0.000814304
L30A_YQ	0.45925	-0.347399	27.1346	0.706244	1.66739	0.646164	71.3442	-5.50073	70.4497	-0.504072	4.75428	3.04262	L30A	L1	19.5878	-26.9634	13.5	0.35	99999	99999		0.000329314
L30A_YR	0.721182	0.733239	12.6775	-2.22272	-0.35329	-0.0911483	72.514	-2.62324	72.4126	0.719217	1.64091	4.61848	L30A	L1	19.5878	-21.3744	13.5	1.22	43	99999		0.000886684	0.573471
L30A_YS	0.363674	-0.790358	43.1047	2.28178	2.40613	1.08983	72.7108	-10.3388	69.6939	-0.14956	8.04143	0.262034	L30A	L1	19.5878	-38.502	13.5	16.81	99999	99999		0.125312
L30A_YT	0.414727	-0.715582	35.3266	2.68818	0.919316	1.04332	73.267	-7.70492	71.0827	-0.85964	7.9546	0.695615	L30A	L1	19.5878	-31.9764	13.5	3.27	99999	99999		0.0133377
L30A_YV	0.411877	-0.725141	35.7605	5.49123	1.13685	0.949641	75.9229	-6.32157	74.1944	-1.01454	7.56009	0.814236	L30A	L1	19.5878	-34.7978	13.5	0.98	99999	99999		0.000837202
L30A_YW	0.59269	0.144133	-1.89688	1.88591	0.248957	-0.45635	66.3099	1.58792	67.5393	-0.0817459	-2.91993	1.49572	L30A	L1	19.5878	-3.97819	13.5	0.11	115	99999		0.000652129
L30B_SA	0.644688	-0.142268	0.157863	0.658611	0.199421	0	-1.1822	-0.121218	0.208157	-0.214558	0	0.0495022	L30B	L1	0	0	45.58	10.52	99999	99999		9.72792e-05
L30B_SD	0.787534	0.0184267	0.50886	-1.16562	0.110954	0	-0.41735	0.752086	-0.651855	-0.15351	0	-0.107955	L30B	L1	0	0	45.58	2.26	99999	16		0.000234434
L30B_SE	0.753066	-0.0199567	-0.853846	0.044974	0.323824	0	0.154926	0.449036	0.0328797	-0.433869	0	-0.172415	L30B	L1	0	0	45.58	0.2	99999	31		2.46275e-05
L30B_SF	0.644573	-0.101523	-0.956743	0.775135	0.166015	0	-1.393	1.55185	2.2354	-0.0860693	0	0.305954	L30B	L1	0	0	45.58	0.34	99999	99999		0.000287822
L30B_SG	0.58867	-0.236216	2.14768	0.621978	0.217917	0	-2.2382	-0.487015	-0.274852	-0.257477	0	-0.104981	L30B	L1	0	0	45.58	17.7	99999	99999		0.00102074
L30B_SH	0.761864	0.116678	-9.58028	-0.583652	0.0112004	0	-0.669428	1.08035	1.03883	0.391479	0	-0.274029	L30B	L1	0	12.9349	45.58	0.35	23	99999		2.46425e-05	0.452687
L30B_SI	0.680342	-0.103314	-1.47748	0.295617	0.260417	0	-1.77465	0.943409	0.936312	-0.253959	0	-0.298131	L30B	L1	0	0.512343	45.58	1.27	60	99999		0.000487553
L30B_SK	0.739211	-0.00372682	1.08424	0.170344	-0.397592	0	0.13593	0.462187	0.385265	-0.191346	0	0.015638	L30B	L1	0	0	45.58	0.98	99999	41		7.28589e-05
L30B_SL	0.693309	-0.0945035	0.82807	0.628476	0.223224	0	-0.170363	1.14146	1.50535	-0.131737	0	0.0471947	L30B	L1	0	0	45.58	0.25	99999	99999		1.55809e-05
L30B_SM	0.658317	-0.127829	0.82807	0.293232	0.385237	0	-1.39142	1.57909	1.50138	-0.133766	0	0.0629776	L30B	L1	0	0.512343	45.58	0.04	72	99999		2.98012e-05
L30B_SN	0.812517	0.0361851	0.877792	-0.483972	0.21296	0	-0.13531	0.967831	0.372948	-0.129704	0	0.103872	L30B	L1	0	0	45.58	8.46	99999	13		0.00344066	0.471972
L30B_SP	0.56186	-0.291976	-3.59955	0.589237	0.280449	-0.0923788	-15.3932	2.00386	-13.326	-0.0691696	-0.449173	-6.1545	L30B	L1	0	2.56172	45.58	0.34	137	99999		5.42321e-05
L30B_SQ	0.706271	-0.0820636	-0.371577	0.0752409	0.254228	0	-0.779958	0.477582	0.16426	-0.351044	0	-0.060879	L30B	L1	0	0	45.58	0.06	99999	61		7.86491e-06
L30B_SR	0.749243	-0.0365592	0.571898	0.147645	-0.210814	0	-0.971566	0.430562	0.403478	-0.117229	0	0.135412	L30B	L1	0	0	45.58	3.62	99999	32		0.00325603
L30B_ST	0.780351	-0.00862617	-0.223402	0.15475	0.170664	0	-0.637603	0.432609	0.68013	0.0474854	0	0.0857225	L30B	L1	0	0	45.58	6.64	99999	20		0.00298276	0.384682
L30B_SV	0.662257	-0.141801	0.314551	0.725459	0.123564	0	-1.46063	0.892412	1.39118	-0.202076	0	0.0769621	L30B	L1	0	0.76969	45.58	0.56	68	99999		2.54756e-05
L30B_SW	0.596672	-0.163618	-0.509939	0.81719	0.257732	0	-1.42876	2.178	2.70264	-0.241527	0	-0.0144646	L30B	L1	0	0	45.58	0.03	99999	99999		1.38877e-05
L30B_SY	0.61464	-0.138015	-0.733341	0.654993	0.0567143	0.279732	-0.728871	1.72041	2.34236	-0.0742446	0	0.216216	L30B	L1	0	0	45.58	0.79	99999	99999		0.00012302
L30C_SA	0.60279	-0.0785461	8.23051	3.16277	2.05852	0	2.24112	-0.498138	2.9072	-0.688412	0	0.278938	L30C	L1	60.0326	54.667	20.4	1.04	99999	99999		0.000677939
L30C_SD	0.618171	-0.0648743	-15.7784	-3.09795	2.00832	-0.105224	-4.25055	1.67145	-2.36561	0.206788	-0.284687	-1.60705	L30C	L1	60.0326	74.7027	20.4	12.42	99999	99999		0.000260787
L30C_SE	0.637231	0.208732	-35.1811	-4.39042	2.05346	-0.265589	-4.26346	3.44701	-3.60743	0.272236	-1.14714	-0.200529	L30C	L1	60.0326	85.2393	20.4	0.14	82	99999		0.000114615
L30C_SF	0.628999	0.198412	-56.691	0.447513	-0.887109	-0.371624	-69.9495	6.36024	-66.6647	0.158212	-2.12017	-27.6946	L30C	L1	60.0326	114.453	20.4	1.63	99999	99999		0.000512432
L30C_SG	0.470529	-0.373151	17.8242	2.34754	3.28268	0.125594	66.5861	-2.24593	62.2807	-0.453665	0.0437153	3.41267	L30C	L1	60.0326	50.5683	20.4	11.54	99999	99999		0.00757319
L30C_SH	0.787879	0.809411	-55.7759	-3.29397	2.21555	-0.649247	-3.63139	5.16743	-0.33902	1.69704	-4.33461	-0.383736	L30C	L1	60.0326	113.584	20.4	1.1	15	99999		3.18102e-05	0.204014
L30C_SI	0.526712	-0.21868	-28.2258	1.09396	1.71092	-0.1049	-230.733	4.56308	-227.491	-0.43924	-0.318012	0.635233	L30C	L1	60.0326	84.8723	20.4	0.22	99999	99999		0.00309399
L30C_SK	0.592374	0.0915797	-48.9532	-1.19588	1.63032	-0.0117096	-3.04456	2.78206	-1.6218	-0.449343	0	0.446154	L30C	L1	60.0326	110.09	20.4	0.13	99999	99999		0.00039479
L30C_SL	0.57896	0.0440721	-43.741	1.6493	-2.29917	-0.151576	-88.8646	5.31347	-86.5359	-0.49994	-0.404946	-15.8007	L30C	L1	60.0326	95.8888	20.4	0.26	99999	99999		7.5289e-05
L30C_SM	0.657502	0.276719	-54.422	-0.0809624	2.04784	-0.13873	-1.9396	5.27893	1.51538	-0.489509	-0.365166	1.25511	L30C	L1	60.0326	99.3868	20.4	0.01	74	99999		0.000148656
L30C_SN	0.724595	0.152384	-18.7381	-1.70693	2.30186	-0.151414	-0.254548	2.23074	1.13365	-0.513615	-0.350159	0.213574	L30C	L1	60.0326	77.5292	20.4	14.28	41	99999		0.00693077	0.376562
L30C_SP	0.461778	-0.472564	-1.73325	0.65024	3.10267	-0.103926	-336.595	4.23386	-326.025	-0.0679995	-0.507123	-4.1163	L30C	L1	60.0326	57.2288	20.4	1.22	99999	99999		0.000505813
L30C_SQ	0.66242	0.339739	-44.8437	-2.97552	0.67334	-0.277136	-2.25211	4.19199	-0.901228	-0.419262	-1.1746	0.580524	L30C	L1	60.0326	88.7703	20.4	0.06	67	99999		7.06325e-05
L30C_SR	0.766303	0.687518	-71.3365	-2.27804	0.504109	-0.2194	-1.61836	3.68283	1.13739	1.09137	-3.27017	0.733516	L30C	L1	60.0326	125.501	20.4	0.44	19	99999		0.00442214	0.657715
L30C_ST	0.637117	-0.197184	-15.3497	-0.132776	0.24414	-0.034642	-45.4586	2.15851	-44.7529	-0.279643	-0.0436624	0.108359	L30C	L1	60.0326	71.9906	20.4	1.64	99999	99999		0.0105002
L30C_SV	0.544129	-0.41995	-18.5391	2.51948	-0.388979	-0.0580612	-222.067	3.66556	-220.15	-0.710167	-0.12527	0.650378	L30C	L1	60.0326	73.4415	20.4	0.28	99999	99999		0.000497065
L30C_SW	0.747599	0.707211	-86.9791	-1.35788	-0.698318	-0.371949	-6.68273	6.7629	-2.66418	0.23576	-2.41755	0.409951	L30C	L1	60.0326	138.458	20.4	0.05	31	99999		1.25844e-05	0.552156
L30C_SY	0.618987	0.217118	-74.493	-1.86432	-1.16344	-0.407727	-100.17	7.19331	-97.6097	-0.880007	-3.65388	-43.407	L30C	L1	60.0326	139.386	20.4	33.08	99999	99999		0.000147184
L30D_IA	0.385469	-1.0699	32.1537	-0.0611031	2.56037	0.081805	-3.05126	-6.289	-3.81538	0.126108	0.637704	-2.87567	L30D	L1	73.4042	53.1655	0.44	0.35	99999	99999		0.0326533
L30D_ID	0.533263	-0.286935	6.82227	-6.03674	1.72496	-0.0112228	-3.19829	-3.41331	-5.67755	1.5409	0.46507	-2.58594	L30D	L1	73.4042	88.7831	0.44	3.58	99999	99999		2.44848
L30D_IE	0.585814	0.00677628	8.01897	-5.64944	1.95445	-0.244441	-3.97306	-1.68466	-5.66268	0.714841	-1.85386	-2.56044	L30D	L1	73.4042	70.1904	0.44	1.33	124	99999		0.034813
L30D_IF	0.416709	-0.570099	-33.6412	-0.110016	-0.838333	-1.39428	-174.138	3.2025	-172.327	0.569468	-4.96637	-89.7137	L30D	L1	73.4042	151.917	0.44	0.06	99999	99999		0.0725657
L30D_IG	0.284303	-1.49067	46.4399	-0.520603	2.43991	0.0700954	-6.71041	-7.49035	-5.65257	-0.0168967	0.637713	-2.91066	L30D	L1	73.4042	39.7084	0.44	52.39	99999	99999		0.444663
L30D_IH	0.59679	0.305507	-52.1879	-7.52139	0.820784	-0.695599	-13.0044	3.26189	-14.4307	0.94656	-2.92089	-9.61313	L30D	L1	73.4042	137.372	0.44	0.26	114	99999		0.0731015
L30D_IK	0.583586	0.355044	-37.5953	-9.02304	0.586578	-0.629236	-29.2354	1.61311	-29.6772	-0.752768	-3.34453	-12.0032	L30D	L1	73.4042	145.701	0.44	1.22	99999	99999		0.265813
L30D_IL	0.568019	0.0426434	-25.368	0.502685	-4.13922	-0.406753	-7.84312	0.405242	-8.50588	0.298872	-1.29229	-2.42866	L30D	L1	73.4042	111.067	0.44	0.06	99999	99999		0.135334
L30D_IM	0.499914	-0.462073	7.04863	-0.33603	2.01484	-0.197278	-7.9885	0.536653	-6.63887	-0.0308254	-0.862362	-3.67674	L30D	L1	73.4042	74.4525	0.44	0.02	99999	99999		0.0482859
L30D_IN	0.612215	-0.0605854	1.52199	-5.69723	1.69429	-0.161663	-2.03009	-1.76051	-3.63352	0.713259	-0.612181	-1.0988	L30D	L1	73.4042	67.9711	0.44	36.49	103	99999		82.969
L30D_IP	0.408006	-0.949857	24.9844	-1.03997	2.70725	0.151089	-113.237	-2.78293	-97.7941	-0.00463263	0.550221	-2.18525	L30D	L1	73.4042	60.8459	0.44	0.02	99999	99999		0.00989115
L30D_IQ	0.676142	0.207897	4.26494	-4.18436	1.07151	-0.319905	-2.7395	-0.690485	-3.35938	0.735611	-2.0999	-1.31001	L30D	L1	73.4042	78.8234	0.44	0.09	61	99999		0.0467988
L30D_IR	0.706423	1.10216	-38.506	-7.49619	-1.40897	-1.06348	-21.6649	4.20054	-22.6031	0.0341913	-6.36535	-10.103	L30D	L1	73.4042	133.428	0.44	0.51	50	99999		0.0235554
L30D_IS	0.41038	-0.832698	29.2833	-2.36702	1.88693	0.081805	-2.28086	-5.66354	-5.17024	0.206232	0.637704	-2.83259	L30D	L1	73.4042	55.6258	0.44	1.29	99999	99999		0.621717
L30D_IT	0.598917	-0.320361	7.60831	-1.6741	-0.117627	0.081805	-1.31648	-3.68154	-2.39835	0.192638	0.637704	-1.96728	L30D	L1	73.4042	75.1259	0.44	1.22	112	99999		0.794468
L30D_IV	0.659242	-0.00475819	7.4278	0.409861	-1.19696	0.0356156	0.476418	-2.18013	-0.671596	0.217458	0.550397	-1.30665	L30D	L1	73.4042	74.4289	0.44	0.16	71	99999		0.137413
L30D_IW	0.571256	0.504075	-53.3255	-0.659824	-3.71388	-2.25171	-183.612	8.24476	-179.69	1.10917	-11.7832	-90.9415	L30D	L1	73.4042	162.987	0.44	0.01	99999	99999		0.0363401
L30D_IY	0.452995	-0.431718	-38.1402	-2.81751	-0.708941	-0.767804	-211.002	4.33957	-209.489	0.235874	-3.97452	-107.845	L30D	L1	73.4042	160.762	0.44	0.53	99999	99999		0.592254
L30E_NA	0.513073	-0.369826	17.1112	1.87195	0.21946	0	-1.57629	-1.67289	0.336875	0.131146	0	0.0867753	L30E	L1	12.9518	-14.8352	56.01	0.1	99999	99999		0.00287909
L30E_ND	0.619056	-0.156826	15.5308	0.189823	0.21946	0	-0.6614	-0.884937	-0.772245	0.149263	0	-0.304713	L30E	L1	12.9518	-12.6575	56.01	2.03	99999	99999		0.00971282
L30E_NE	0.764966	0.147657	-7.49136	-0.0511643	-0.362355	-0.185407	-1.08006	-0.167041	0.502616	0.873504	-0.346444	0.258355	L30E	L1	12.9518	19.4626	56.01	0.34	20	99999		0.0427097	0.362353
L30E_NF	0.74334	0.251767	-30.9855	0.630471	-1.78891	-0.465788	-1.21073	2.66618	2.86627	0.296622	-0.931026	0.152783	L30E	L1	12.9518	37.7683	56.01	0.77	35	99999		0.00078633	0.596816
L30E_NG	0.462342	-0.463132	28.7747	1.67898	0.21946	0	-2.15226	-2.1861	-0.40448	-0.0262101	0	0.0848404	L30E	L1	12.9518	-24.827	56.01	1.71	99999	99999		0.00745541
L30E_NH	0.835169	0.438625	-24.3524	-0.833403	-0.952278	-0.417651	-0.388631	1.70254	1.69163	0.71309	-0.821741	-0.0148483	L30E	L1	12.9518	30.6205	56.01	1.9	3	99999		0.00473358	0.619146
L30E_NI	0.614322	-0.146834	3.98085	1.82338	0.21946	0	-8.98808	1.26768	2.31439	0.275425	0	0.195798	L30E	L1	12.9518	-1.51187	56.01	0.65	99999	99999		0.0308651
L30E_NK	0.795942	0.374814	-11.0488	-3.72547	0.0770928	0	-0.804712	2.11032	2.71392	4.67049	0	0.09632	L30E	L1	12.9518	16.967	56.01	7.02	12	99999		0.205159	0.67903
L30E_NL	0.73259	0.0587778	-10.9824	1.58731	-0.361039	-0.0230947	-2.01415	1.34028	1.97424	0.396252	-0.0436184	0.146978	L30E	L1	12.9518	15.1452	56.01	0.13	39	99999		0.00221713	0.641476
L30E_NM	0.709506	-0.0597983	-0.471146	0.93889	-0.0137947	0	-1.45385	1.82075	2.70033	0.244544	0	0.323527	L30E	L1	12.9518	9.50703	56.01	0.09	99999	99999		0.00372636
L30E_NP	0.57225	-0.310433	-0.594742	2.2443	-0.679965	-0.081805	-197.148	1.40144	-185.166	0.551047	-0.127838	0.294214	L30E	L1	12.9518	2.84422	56.01	0.01	99999	99999		0.00304131
L30E_NQ	0.748689	0.0611871	4.26206	-1.14186	0.21946	0	-1.09221	1.37953	0.716625	0.747466	0	0.0492512	L30E	L1	12.9518	1.99282	56.01	0.28	28	99999		0.17906	0.598846
L30E_NR	0.727306	0.0304925	0.0688164	-0.658256	-0.113948	0	-2.07074	2.04448	0.936479	0.0237356	0	0.034723	L30E	L1	12.9518	4.90102	56.01	0.77	99999	99999		0.0359218
L30E_NS	0.55418	-0.206067	12.2041	0.671017	0.21946	0	-1.14121	-1.42794	-0.0667572	0.525787	0	0.0414895	L30E	L1	12.9518	-9.42842	56.01	2.46	99999	99999		0.218297
L30E_NT	0.644907	-0.0108552	2.04058	0.761103	-0.576679	0	-3.82039	-0.339153	1.51038	0.830597	0	0.157327	L30E	L1	12.9518	-1.38453	56.01	0.41	99999	99999		0.0345401
L30E_NV	0.578369	-0.2537	3.75392	2.01336	0.21946	0	-8.4361	-0.0183976	1.90246	0.158256	0	0.179125	L30E	L1	12.9518	-3.2992	56.01	0.18	99999	99999		0.0076069
L30E_NW	0.694942	0.0632912	-2.63866	1.13482	-0.85442	-0.187354	-2.24837	2.80985	3.57579	0.541997	-0.36916	0.524793	L30E	L1	12.9518	27.1584	56.01	0.03	99999	99999		8.66534e-05
L30E_NY	0.763636	0.276065	-39.0663	-0.0607614	-2.04213	-0.303152	-1.04806	2.8957	2.41984	0.432278	-1.19374	-0.0681098	L30E	L1	12.9518	40.7597	56.01	25.1	22	99999		0.017373	0.629296
L30F_KA	0.457703	-0.398087	12.8015	3.78751	0	0.230947	-1.34111	-4.51332	-0.652435	-0.461432	1.49632	-0.0554828	L30F	L1	2.56172	-5.12343	80.89	0.17	99999	99999		0.000309728
L30F_KD	0.474636	-0.423388	10.6729	-1.84781	0	0.230947	-5.05229	-2.09852	-4.19771	-1.01935	1.49632	-0.145783	L30F	L1	2.56172	-5.12343	80.89	0.26	99999	99999		0.00168652
L30F_KE	0.546102	-0.354066	11.6331	-1.09785	0	0.184433	-2.81844	-1.29934	-3.04727	-1.07642	1.38452	0.108484	L30F	L1	2.56172	-5.12343	80.89	1.98	99999	99999		0.00420663
L30F_KF	0.589966	0.0196133	-4.0174	3.1773	-1.35486	-0.0735028	-7.53566	1.58519	-5.69179	-0.567918	-0.814685	1.49262	L30F	L1	2.56172	9.52337	80.89	0.15	119	99999		9.25172e-05
L30F_KG	0.369045	-0.629738	12.8015	2.66859	0	0.190207	-6.22344	-6.59371	-3.934	-0.475805	1.49673	-0.0760328	L30F	L1	2.56172	-5.12343	80.89	0.2	99999	99999		0.000349086
L30F_KH	0.711904	0.122732	-0.308407	-0.0953758	0	-0.280381	-0.814836	0.359232	-0.239482	-0.124364	-2.38279	1.75559	L30F	L1	2.56172	9.43111	80.89	0.27	47	99999		0.000935131
L30F_KI	0.558742	-0.288622	9.7274	3.84537	0	-0.257773	-5.86492	1.81462	-3.75487	-0.253405	-1.82531	0.946779	L30F	L1	2.56172	-5.12343	80.89	0.13	99999	99999		0.00257023
L30F_KL	0.525465	-0.346928	9.47123	3.95193	0	-0.890903	-125.253	2.45378	-123.305	-0.42161	-11.3299	-52.6869	L30F	L1	2.56172	-5.12343	80.89	0.47	99999	99999		0.000292409
L30F_KM	0.599326	-0.0594694	-7.95432	2.70696	-0.618754	-0.0952994	-0.203599	1.33075	2.18012	-0.523184	-0.909949	-3.11577	L30F	L1	2.56172	15.1177	80.89	0.83	111	99999		0.00661274
L30F_KN	0.583304	-0.305027	9.45043	-0.392152	0	0.230947	-2.9168	-1.3664	-1.76527	-0.846971	1.49632	0.0899347	L30F	L1	2.56172	-5.12343	80.89	5.46	99999	99999		0.131126
L30F_KP	0.425076	-0.670244	12.2891	2.14199	0	0.207528	-417.741	0.54015	-401.07	-1.29283	1.24142	-1.66792	L30F	L1	2.56172	-5.12343	80.89	0.04	99999	99999		1.40873e-05
L30F_KQ	0.641588	-0.107848	6.3228	-0.138287	0	0.114175	-1.16168	-0.863867	-0.645181	-0.0729106	1.37829	0.86222	L30F	L1	2.56172	-1.9958	80.89	2.16	78	99999		0.00301865
L30F_KR	0.841432	0.355267	-7.72826	-1.12839	-0.653437	0.230947	0.32561	0.0620168	1.01514	1.03224	1.49632	0.0759617	L30F	L1	2.56172	12.9964	80.89	5.68	2	99999		0.0275062	0.457762
L30F_KS	0.501368	-0.39951	12.8015	0.602927	0	0.230947	-2.10349	-3.963	-2.82721	-0.160602	1.49632	-0.0877553	L30F	L1	2.56172	-5.12343	80.89	0.22	99999	99999		0.00782757
L30F_KT	0.575939	-0.192692	12.1604	0.150239	0	0.161014	-3.21222	-1.69536	-2.50716	0.22132	0.722988	1.79435	L30F	L1	2.56172	-5.12343	80.89	0.28	99999	99999		0.0102015
L30F_KV	0.528987	-0.331824	12.0329	4.28883	0	-0.165395	-5.21004	0.389952	-3.70957	-0.291698	-1.11903	0.972522	L30F	L1	2.56172	-5.12343	80.89	0.2	99999	99999		0.000385607
L30F_KW	0.587242	-0.0110557	-3.27845	1.17055	-0.849596	-0.143111	-6.30466	2.83978	-3.22635	-0.538138	-1.01024	1.46083	L30F	L1	2.56172	7.79472	80.89	0.11	123	99999		0.000105545
L30F_KY	0.588262	-0.177431	-7.72768	2.82732	-1.6076	0.346745	-5.98657	1.57459	-5.07357	-0.412265	1.01452	1.50685	L30F	L1	2.56172	12.9355	80.89	0.52	122	99999		0.000554797
L31_NA	0.482151	-0.349062	0	6.25355	0	0.216465	-2.01245	-5.3598	-1.54285	-1.1029	0.743446	0.108095	L31	L1	0	0	38.05	0.4	99999	99999		0.000200344
L31_ND	0.798005	0.0684703	0	-2.67193	0	0.0117096	-3.03806	-1.19688	-0.394109	4.06877	0.0874362	0.0456454	L31	L1	0	0	38.05	2.9	99999	15		0.00544481	0.638431
L31_NE	0.774791	0.127458	0	-7.13229	0	-0.272823	-11.7034	2.88161	-9.1458	4.34406	-0.927306	0.255791	L31	L1	0	0	38.05	0.48	99999	22	1	0.000273272	0.71354
L31_NF	0.655804	-0.281406	0	4.44131	0	-0.667461	-186.901	5.61344	-177.411	-0.682482	-3.29909	0.442475	L31	L1	0	0	38.05	0.66	99999	123		4.01698e-05
L31_NG	0.416955	-0.439313	0	4.37409	0	0.353404	-6.92862	-7.77495	-4.8174	-1.06153	1.66952	0.127367	L31	L1	0	0	38.05	1.18	99999	99999		0.000386498
L31_NH	0.72104	-0.0463987	0	-1.01911	0	-0.382279	-22.0426	3.53742	-19.2233	0.274938	-1.22334	0.251534	L31	L1	0	0	38.05	1.92	99999	53		0.00055038
L31_NI	0.562442	-0.552546	0	6.35318	0	-0.434729	-122.708	3.14745	-119.819	-0.86452	-4.04419	-0.702156	L31	L1	0	0	38.05	1.37	99999	99999		0.000549259
L31_NK	0.661403	-0.210326	0	-0.356714	0	0.0712312	-6.72447	1.62254	-3.33481	-0.113407	0.398498	-0.00571334	L31	L1	0	0	38.05	7.34	99999	117		0.00226833
L31_NL	0.558435	-0.60535	0	6.18832	0	-0.522308	-146.472	3.69081	-145.938	-0.717502	-4.09117	-1.57458	L31	L1	0	0	38.05	0.16	99999	99999		1.91226e-05
L31_NM	0.617259	-0.30847	0	3.52164	0	0.0125209	-11.3435	2.49711	-7.18185	-0.850817	0.163679	-0.489793	L31	L1	0	0	38.05	0.11	99999	99999		0.00021153
L31_NP	0.492496	-0.360218	0	4.55585	0	0.170114	-28.9699	-2.07436	-24.5225	-0.938779	0.605994	0.183705	L31	L1	0	0	38.05	0.18	99999	99999		3.86989e-05
L31_NQ	0.587344	-0.330596	0	-1.31157	0	-0.0350477	-38.2309	2.63665	-36.568	-1.16811	0.0780995	-0.260382	L31	L1	0	0	38.05	1.71	99999	99999		0.00019682
L31_NR	0.575105	-0.372811	0	-3.51099	0	-0.330478	-24.7953	4.51332	-19.1414	-1.94717	-1.08319	-2.68785	L31	L1	0	0	38.05	2.64	99999	99999		6.06756e-05
L31_NS	0.54557	-0.293361	0	2.06329	0	0.309818	-3.61835	-4.43264	-4.19885	-1.00453	1.32726	0.063403	L31	L1	0	0	38.05	23.94	99999	99999		0.00169743
L31_NT	0.568111	-0.277458	0	3.39247	0	0.123438	-9.8899	-1.5693	-7.6704	-0.876972	0.305906	-0.0442597	L31	L1	0	0	38.05	9.41	99999	99999		0.00257505
L31_NV	0.562859	-0.492125	0	7.53417	0	-0.41131	-125.119	0.982226	-124.815	-0.852831	-4.00454	0.00234822	L31	L1	0	0	38.05	0.28	99999	99999		0.000730278
L31_NW	0.677823	-0.17521	0	1.2787	0	-0.783259	-59.0225	6.95011	-54.1805	-1.54985	-3.66622	0.301719	L31	L1	0	0	38.05	0.04	99999	99		0.000145783
L31_NY	0.65871	-0.22099	0	1.86273	0	-0.795861	-189.717	7.4731	-187.449	-0.409348	-3.04	0.536982	L31	L1	0	0	38.05	7.12	99999	119		0.000905669
L32_YA	0.0974996	-1.98239	19.6907	4.17931	1.64837	1.35297	5.60431	-12.9201	1.77317	-0.666344	7.63592	-3.6158	L32	L1	23.9541	0.571111	57.24	1.64	99999	99999		6.1003e-05
L32_YD	0.22219	-1.34829	18.1703	-4.69586	1.64837	0.888158	0.966681	-9.17854	-3.50988	0.78516	5.26691	-1.00685	L32	L1	23.9541	3.00371	57.24	4.98	99999	99999		0.00044322
L32_YE	0.286798	-0.725678	13.8325	-5.79091	0.987939	0.748454	-0.774797	-6.55366	-2.69593	0.673476	4.48995	0.0113301	L32	L1	23.9541	7.4223	57.24	0.2	99999	99999		8.07598e-06
L32_YF	0.599723	-0.155631	6.93061	2.2566	0.586598	0.29128	7.1963	-1.09975	7.67461	-0.392752	0.992226	0.456119	L32	L1	23.9541	16.8812	57.24	5.12	109	99999		0.0129022
L32_YG	0.0743046	-2.08495	19.6907	2.60322	1.64837	1.34147	0.082923	-15.971	-2.42053	-0.529314	7.9657	-3.76887	L32	L1	23.9541	0.571111	57.24	0.79	99999	99999		1.08766e-05
L32_YH	0.562937	-0.246156	8.4168	-3.19683	1.13696	-0.0413081	-3.69864	-3.84755	-5.17471	-0.279469	-1.55834	-0.783458	L32	L1	23.9541	14.4091	57.24	1.93	135	99999		0.0041737
L32_YI	0.186892	-1.47953	16.1031	2.84715	1.64837	0.678684	-68.7624	-4.23343	-68.7226	-0.459057	3.23096	-0.182691	L32	L1	23.9541	4.15751	57.24	0.43	99999	99999		5.85783e-05
L32_YK	0.379636	-0.454817	10.0578	-6.57507	0.939433	0.435622	-2.59289	-3.68661	-5.4473	-0.608736	3.14724	0.28763	L32	L1	23.9541	14.3443	57.24	0.56	199	99999		5.76157e-05
L32_YL	0.142497	-1.80324	14.5673	2.87776	1.64837	0.899868	-20.8139	-4.49629	-21.0608	-0.614899	5.40543	-1.16325	L32	L1	23.9541	5.69454	57.24	2.31	99999	99999		0.000570785
L32_YM	0.319404	-0.88324	14.0526	1.3082	1.1702	0.958092	4.85197	-4.08297	3.89075	-0.273235	5.75535	-0.343874	L32	L1	23.9541	8.25861	57.24	0.04	207	99999		5.68335e-06
L32_YN	0.155155	-1.69358	14.5525	-2.25989	1.64837	0.888158	-15.1957	-8.11241	-18.2319	-0.624677	4.97616	-0.593816	L32	L1	23.9541	6.37957	57.24	6.82	99999	99999		0.00173122
L32_YP	0.0799564	-2.20253	19.6907	1.56472	1.64837	1.16805	-223.791	-6.81177	-224.414	-2.1422	5.91867	-3.69752	L32	L1	23.9541	0.571111	57.24	0.39	99999	99999		4.41369e-05
L32_YQ	0.388174	-0.436935	11.6152	-3.6937	0.666964	0.609237	1.1601	-5.15352	-1.19239	0.478722	3.60896	0.986856	L32	L1	23.9541	13.3584	57.24	0.24	198	99999		0.000247805
L32_YR	0.62835	0.360557	-4.01397	-7.28418	-0.0887967	-0.260221	-4.28901	-0.511128	-5.50289	-0.536725	-1.94105	1.38112	L32	L1	23.9541	26.8668	57.24	1.06	88	99999		7.32606e-05
L32_YS	0.185143	-1.70807	19.6907	-0.52607	1.64837	1.28336	2.83781	-12.0402	-1.21192	-0.353632	7.34822	-3.28882	L32	L1	23.9541	0.571111	57.24	6.02	99999	99999		0.00204335
L32_YT	0.233859	-1.41071	18.7935	-0.925399	1.64837	0.864901	0.961605	-8.92828	0.0337427	1.15183	5.0334	-3.26359	L32	L1	23.9541	1.85314	57.24	2.49	99999	99999		1.54335e-05
L32_YV	0.0985858	-2.09814	19.3059	4.80941	1.64837	0.819199	-77.8326	-6.37345	-75.8167	-0.376166	5.47951	-10.0138	L32	L1	23.9541	1.3408	57.24	0.25	99999	99999		4.50614e-05
L32_YW	0.624227	0.256559	-7.91517	-0.737086	0.152568	-0.619243	-152.997	5.09562	-152.787	0.0106939	-3.58965	-18.9987	L32	L1	23.9541	28.2014	57.24	7.1	93	99999		0.000117433
L33_IA	0.331211	-0.579164	0	-0.711356	0	0.639485	-4.98516	-8.23872	-5.86318	-0.00677654	3.09805	-0.0397587	L33	L1	0	0	2.25	4.82	99999	99999		0.414372
L33_ID	0.443875	-0.316096	0	-8.84318	0	0.407564	-10.2456	-4.54601	-10.587	-1.06463	2.21688	-6.8447e-05	L33	L1	0	0	2.25	0.01	99999	99999		0.0280217
L33_IE	0.694621	-0.0478058	0	-9.32743	0	-0.000324516	-9.81469	-1.38843	-11.284	0.0967561	-0.213541	0.0396802	L33	L1	0	0	2.25	0.01	99999	75		0.00364474
L33_IF	0.679544	-0.125353	0	-1.56259	0	-1.03648	-188.191	5.76176	-186.247	0.374545	-6.07052	0.0397496	L33	L1	0	0	2.25	0.69	99999	94		4.01087
L33_IG	0.341015	-0.592234	0	-2.10523	0	0.494129	-10.1209	-10.3092	-9.14822	0.194826	2.39687	-2.10942e-15	L33	L1	0	0	2.25	0.16	99999	99999		0.0811192
L33_IH	0.708381	0.204555	0	-9.13324	0	-0.919055	-35.7024	3.27072	-35.1647	1.14707	-5.94537	-6.9341e-05	L33	L1	0	0	2.25	0	99999	99999		0.0576473
L33_IK	0.71077	0.0532542	0	-13.4484	0	-0.732675	-38.2333	3.38556	-38.7798	0.14365	-4.29398	-6.9341e-05	L33	L1	0	0	2.25	0	99999	99999		0.0565395
L33_IL	0.74057	-0.157194	0	-0.514158	0	0.150927	-7.12748	-0.170643	-6.70804	0.0852178	0.616143	0.0396894	L33	L1	0	0	2.25	60.3	99999	38		1529.41
L33_IM	0.633611	-0.283951	0	-2.91022	0	0.175157	-24.2803	1.55497	-22.3611	-0.015496	0.987602	7.02355e-05	L33	L1	0	0	2.25	0.21	99999	131		2.26948
L33_IN	0.494713	-0.262224	0	-6.93902	0	0.453916	-6.19021	-2.99801	-6.38021	-0.283506	2.4135	-8.9397e-07	L33	L1	0	0	2.25	0	99999	99999		0.117868
L33_IP	0.504487	-0.494145	0	-1.93522	0	0.127832	-373.001	-2.26042	-356.466	-0.433599	1.21159	-1.72543	L33	L1	0	0	2.25	1.91	99999	162		0.464669
L33_IQ	0.653503	-0.072861	0	-8.11069	0	-0.0357778	-8.45656	0.420049	-8.68071	0.170896	0.0965364	-0.0398207	L33	L1	0	0	2.25	0	99999	99999		0.264235
L33_IR	0.726709	0.0730187	0	-12.6905	0	-1.27099	-127.769	6.73556	-126.027	0.831462	-8.13967	0.0914878	L33	L1	0	0	2.25	0	99999	99999		0.0596288
L33_IS	0.408577	-0.405328	0	-4.27676	0	0.592971	-5.40081	-7.57719	-7.73146	0.732835	2.96863	8.9397e-07	L33	L1	0	0	2.25	0.18	99999	99999		0.162855
L33_IT	0.48893	-0.310105	0	-3.24599	0	0.441557	-3.88692	-4.62889	-5.03265	0.512908	2.52867	8.94464e-07	L33	L1	0	0	2.25	0.35	99999	163		0.0593373
L33_IV	0.699528	-0.111812	0	0.237562	0	0.232894	-0.952889	-2.79989	-1.53906	0.0680725	1.34434	1.33227e-15	L33	L1	0	0	2.25	29.07	99999	70		10.7812
L33_IW	0.725031	0.0104325	0	-4.35295	0	-2.46296	-492.122	13.5929	-488.109	0.575904	-15.7669	0.0397513	L33	L1	0	0	2.25	0	99999	99999		0.167628
L33_IY	0.700715	0.055981	0	-4.83752	0	-1.51764	-287.356	7.16658	-285.983	0.609641	-8.48783	-0.0103432	L33	L1	0	0	2.25	0	99999	99999		0.263802
L34_AD	0.705796	0.287916	0	-13.085	0	-1.06917	-109.45	5.73009	-104.955	3.7956	-8.57505	-0.700769	L34	L1	0	0	39.79	4.68	99999	64		5.38833e-05
L34_AE	0.725414	0.348699	0	-14.2141	0	-1.36029	-353.924	9.58118	-348.354	1.73724	-8.68802	-4.12823	L34	L1	0	0	39.79	0.13	99999	49		9.06809e-05
L34_AF	0.695176	0.132649	0	-2.28102	0	-2.50312	-1148.33	16.4862	-1139.53	0.76073	-19.0764	-43.2902	L34	L1	0	0	39.79	0.44	99999	74		3.6944e-05
L34_AG	0.627723	-0.264802	0	-1.46157	0	0.0636321	-4.60462	-3.18072	-3.72609	0.04294	0.572885	0.0440604	L34	L1	0	0	39.79	2.11	99999	99999		0.000954498
L34_AH	0.757159	0.574853	0	-11.4265	0	-2.25657	-692.974	14.5902	-680.526	0.835343	-25.0432	2.45392	L34	L1	0	0	39.79	7.55	99999	27		3.22306e-05
L34_AI	0.626404	-0.225009	0	-0.50644	0	-1.03469	-417.028	11.0812	-393.327	-0.154551	-6.54441	-8.92249	L34	L1	0	0	39.79	0.16	99999	99999		0.000290284
L34_AK	0.589371	0.134254	0	-16.0927	0	-1.76753	-639.926	14.1663	-635.243	-1.1747	-11.6778	-10.1797	L34	L1	0	0	39.79	0.06	99999	99999		1.00574e-05
L34_AL	0.61121	-0.11049	0	0.0336866	0	-1.27929	-383.862	12.2636	-383.254	0.488659	-9.69222	-22.2091	L34	L1	0	0	39.79	0.09	99999	99999		0.000717662
L34_AM	0.683143	0.0440539	0	-3.36724	0	-1.04608	-840.789	13.4201	-830.403	0.0652903	-9.90281	-5.63891	L34	L1	0	0	39.79	0.01	99999	86		0.00012163
L34_AN	0.734078	0.290465	0	-9.35778	0	-1.08023	-174.203	7.62611	-170.981	1.35377	-8.54775	1.25381	L34	L1	0	0	39.79	16.57	99999	44		5.55548e-05
L34_AP	0.517803	-0.429483	0	-2.91298	0	-0.349341	-269.374	6.46464	-256.04	-1.41281	-3.48354	-5.38702	L34	L1	0	0	39.79	0.07	99999	99999		0.000186281
L34_AQ	0.661914	0.194267	0	-10.4456	0	-1.49918	-432.592	11.3987	-427.699	-0.511035	-9.948	-5.08813	L34	L1	0	0	39.79	1.19	99999	99999		9.4621e-06
L34_AR	0.715774	0.844346	-2.01062	-15.8049	0	-3.10164	-1104.36	18.4405	-1095.34	-0.319786	-25.8024	-0.910804	L34	L1	0	4.02124	39.79	0.19	44	99999		3.63611e-05	0.0598846
L34_AS	0.717948	-0.0541575	0	-5.65356	0	-0.280219	-3.86305	1.29849	-5.17382	0.374678	-1.71278	0.00497197	L34	L1	0	0	39.79	18.14	99999	56		0.00308918
L34_AT	0.646024	-0.197035	0	-4.45902	0	-0.535397	-66.1868	5.24418	-65.1678	0.56436	-3.03136	-0.295985	L34	L1	0	0	39.79	1.12	99999	99999		0.0216742
L34_AV	0.598537	-0.369683	0	0.502557	0	-0.824891	-128.576	7.56279	-127.713	-0.0324092	-4.7474	-9.40575	L34	L1	0	0	39.79	0.99	99999	99999		0.00828133
L34_AW	0.651284	0.655574	-1.21649	-5.37643	0	-3.75527	-2296.78	25.1887	-2284.37	-0.966338	-29.5799	-84.8112	L34	L1	0	0.893609	39.79	0.02	75	99999		1.26105e-05
L34_AY	0.643116	0.051332	0	-6.64066	0	-2.67747	-1413.2	18.2556	-1392.1	-0.240636	-22.6691	-47.9048	L34	L1	0	0	39.79	5.07	99999	99999		2.25354e-05
L49_YA	0.216299	-0.958221	21.5668	3.20391	0.285423	0.617364	-2.12577	-10.0155	-5.43332	-0.37936	1.92954	0.00470447	L49		40.5508	9.97921	86.4	0.05	99999	99999		3.67414e-05
L49_YD	0.301093	-0.453402	11.5324	-3.97758	0.285423	0.524174	-6.76846	-6.92372	-9.0804	0.256586	1.71458	1.1701	L49		40.5508	20.3178	86.4	0.25	99999	99999		0.000495795
L49_YE	0.437808	-0.193684	5.41285	-3.98307	-0.664322	0.52466	-5.07902	-5.23619	-8.55733	1.18336	1.4998	0.906251	L49		40.5508	27.9767	86.4	0.03	99999	99999		1.00805e-05
L49_YF	0.544356	-0.237764	3.62922	1.36459	0.109904	0.000324516	-0.197321	-0.538717	-0.0548412	-0.319644	-0.0642828	0.235771	L49		40.5508	33.5394	86.4	4.56	148	99999		0.00204141
L49_YG	0.185486	-1.04979	21.5668	1.89699	0.285423	0.620291	-4.78246	-12.2935	-8.15622	-0.149718	2.09585	0.0250179	L49		40.5508	9.97921	86.4	0.02	99999	99999		2.62567e-05
L49_YH	0.614077	-0.0706179	8.85552	-2.87838	0.166268	0.0707444	-2.16728	-2.46029	-2.66564	0.341108	-0.09446	-0.309621	L49		40.5508	28.1781	86.4	2.35	102	99999		0.00237626
L49_YI	0.447493	-0.505846	7.85519	3.1221	0.285423	-0.0331817	-14.179	-3.03674	-16.9294	-0.30268	-0.576845	0.703543	L49		40.5508	23.0498	86.4	0.04	187	99999		0.000193709
L49_YK	0.568917	-0.103946	-1.38068	-7.04364	-0.745651	0.0479742	-12.2047	-2.45648	-12.3349	0.135873	-1.33025	-3.17876	L49		40.5508	43.7091	86.4	1.32	133	99999		9.99796e-05
L49_YL	0.396053	-0.517908	9.2659	2.95397	0.285423	0.45489	-11.5543	-3.02952	-11.2468	-0.111933	1.42891	0.641495	L49		40.5508	22.7901	86.4	0.1	99999	99999		2.94739e-05
L49_YM	0.517742	-0.208084	8.61492	0.480981	0.285423	0.385281	-2.41459	-1.33049	-1.81882	-0.353545	1.11742	0.671645	L49		40.5508	24.8665	86.4	0.02	160	99999		3.87019e-06
L49_YN	0.316123	-0.522851	13.2816	-2.25611	0.285423	0.594269	-3.57017	-5.75456	-6.25184	-0.241459	1.90242	0.576268	L49		40.5508	18.2596	86.4	0.44	99999	99999		0.00231832
L49_YP	0.244663	-0.969538	16.9546	1.8843	0.285423	0.663878	-173.907	-5.516	-165.033	-1.39091	2.00139	0.269661	L49		40.5508	16.642	86.4	0.01	99999	99999		1.25293e-05
L49_YQ	0.48411	-0.201516	0.102296	-2.53308	-0.404626	0.454727	-4.67496	-4.13295	-7.22409	0.0661517	1.23453	1.01068	L49		40.5508	33.4207	86.4	0.26	176	99999		2.6337e-05
L49_YR	0.558434	0.1508	-15.1761	-5.57668	-0.809988	-0.268347	-13.6284	-0.612373	-14.5287	-0.994673	-2.50993	-1.6675	L49		40.5508	50.327	86.4	0.56	145	99999		5.06257e-05
L49_YS	0.230571	-0.842449	19.4383	-0.243987	0.285423	0.640783	-1.96624	-9.30176	-7.53738	-0.133391	1.98907	0.464468	L49		40.5508	14.2363	86.4	3.15	99999	99999		0.0135787
L49_YT	0.444311	-0.440012	13.2395	-0.899016	0.285423	0.268347	-6.75217	-6.448	-9.74965	0.829246	-1.07694	0.222499	L49		40.5508	18.9487	86.4	0.12	99999	99999		0.00072805
L49_YV	0.370992	-0.777149	13.4957	3.71466	0.285423	0.106035	-12.4314	-5.11162	-15.5531	-0.252584	-0.156086	0.661601	L49		40.5508	18.9487	86.4	0.03	99999	99999		1.43093e-05
L49_YW	0.439625	-0.579618	-16.1347	0.320178	-0.041794	-0.418463	-38.0633	2.61045	-27.0789	-0.743524	-0.205184	-11.8824	L49		40.5508	53.3555	86.4	0.05	99999	99999		2.0621e-05
L50_WA	0.142382	-1.76444	62.0246	1.69357	1.69919	0.500105	1.32553	-9.07786	-4.06393	-0.543561	1.73093	-1.64694	L50	L2	56.7249	-8.68825	6.31	13.83	99999	99999		0.00126316
L50_WD	0.452085	-0.389802	62.0246	-4.57713	1.69919	0.152387	4.29609	-6.54707	-3.27755	3.63013	-0.575653	-1.803	L50	L2	56.7249	-8.68825	6.31	20.53	99999	99999		0.000366474
L50_WE	0.48008	-0.407742	52.9024	-4.43094	1.69919	-0.142462	1.55408	-5.5201	-3.31087	2.9682	-0.138917	-3.04008	L50	L2	56.7249	1.04216	6.31	10.86	178	99999		0.000298909
L50_WF	0.503054	-0.301307	36.2697	0.787635	1.69919	0.0237437	1.01418	-2.27773	0.808101	0.0713857	-0.234917	2.07118	L50	L2	56.7249	25.1223	6.31	0.23	165	99999		0.000436699
L50_WG	0.160226	-1.76792	62.0246	1.38252	1.69919	0.360523	-0.554638	-11.1239	-6.11774	-0.543642	1.33102	-1.7325	L50	L2	56.7249	-8.68825	6.31	18.92	99999	99999		0.0113784
L50_WH	0.639983	0.00528555	48.4023	-3.27818	1.69919	-0.231596	1.50259	-3.31934	-2.44004	0.5081	-6.25942	2.07111	L50	L2	56.7249	13.1052	6.31	0.37	80	99999		3.13753e-05
L50_WI	0.308689	-1.45393	55.2296	0.444087	1.69919	0.302016	-22.367	-4.39505	-9.54304	-0.767145	1.15637	-2.31504	L50	L2	56.7249	-0.738701	6.31	0.19	99999	99999		7.89676e-05
L50_WK	0.393463	-0.65285	24.3488	-2.91774	0.916083	0.324624	-0.651455	-4.77554	-6.35798	-1.89099	1.32944	-2.93731	L50	L2	56.7249	36.3197	6.31	7.97	99999	99999		3.55827e-05
L50_WL	0.364334	-1.2286	52.6714	1.12892	1.69919	0.231596	-0.147207	-4.19319	-1.68014	-0.544274	0.770344	-0.761793	L50	L2	56.7249	2.843	6.31	5.17	99999	99999		0.000959422
L50_WM	0.588601	-0.338826	55.1045	-0.399101	1.22102	0.0923788	1.57082	-1.85733	-0.428856	-0.601582	-0.273175	1.88663	L50	L2	56.7249	1.56332	6.31	0.28	121	99999		0.000134587
L50_WN	0.465578	-0.616904	60.2326	-2.72926	1.69919	0.232407	3.88406	-5.95637	-4.02349	0.325446	-0.253333	-2.0323	L50	L2	56.7249	-6.67278	6.31	1.31	99999	99999		0.000160328
L50_WP	0.2739	-1.6301	62.0246	0.825012	1.69919	0.255015	-474.008	-4.13028	-458.899	-0.777095	1.10458	-1.0023	L50	L2	56.7249	-8.68825	6.31	0.07	99999	99999		4.66943e-05
L50_WQ	0.501653	-0.520382	47.6948	-2.34134	1.69919	0.25534	1.12304	-5.19729	-3.70546	-0.00769052	1.03232	-0.185922	L50	L2	56.7249	8.46892	6.31	2.65	166	99999		1.53301e-05
L50_WR	0.504629	-0.128829	-11.9283	-2.78508	-0.62831	0.184758	-1.45895	-3.31473	-5.81003	-1.78588	1.07418	0.117802	L50	L2	56.7249	70.6457	6.31	3.23	164	99999		0.000361933
L50_WS	0.218164	-1.28638	62.0246	-1.38731	1.69919	0.500105	0.747023	-8.59518	-6.22621	-0.347362	1.73093	-1.77942	L50	L2	56.7249	-8.68825	6.31	4.22	99999	99999		0.00164686
L50_WT	0.359026	-1.02158	62.0246	-2.69088	1.69919	0.0574122	-6.33015	-6.31596	-5.68343	0.855764	0.171967	-1.8524	L50	L2	56.7249	-8.68825	6.31	1.42	99999	99999		0.000651181
L50_WV	0.255712	-1.75903	62.0246	1.15284	1.69919	0.185407	-34.2448	-5.19917	-21.58	-0.561236	1.11575	-2.01254	L50	L2	56.7249	-8.68825	6.31	1.02	99999	99999		0.000197695
L50_WY	0.768242	0.527712	31.0083	-0.679097	-1.06256	0.0238248	3.09467	-1.35645	1.41566	0.60173	-1.55958	2.30342	L50	L2	56.7249	27.2182	6.31	1.39	18	99999		0.000205382	0.114694
L51_AD	0.660419	0.0173241	0	-13.2239	0	-1.02314	-265.216	5.90094	-264.824	2.10833	-6.94958	-4.56941	L51	L2	0	0	50.3	9.27	99999	99999		1.02115e-05
L51_AE	0.661586	-0.0200443	0	-14.1522	0	-1.47657	-490.847	10.1481	-491.74	-0.425979	-12.4085	0.0199504	L51	L2	0	0	50.3	0.48	99999	99999		1.76935e-05
L51_AF	0.68019	-0.0147331	0	-0.843179	0	-4.34637	-1647.1	18.1257	-1639.34	0.994494	-39.7053	-6.02064	L51	L2	0	0	50.3	0.07	99999	93		7.57155e-05
L51_AG	0.82218	0.0382799	0	-0.842141	0	0.0437487	1.61859	-2.55084	-2.83161	-0.286687	0.118483	1.19562e-05	L51	L2	0	0	50.3	5.12	99999	10		0.000558794	0.447612
L51_AH	0.683847	0.0573145	0	-11.8596	0	-2.67374	-1116.72	15.3331	-1116.24	1.12741	-21.8023	-5.93045	L51	L2	0	0	50.3	0.19	99999	85		1.41257e-06
L51_AI	0.605617	-0.29644	0	-0.642606	0	-1.13659	-285.725	9.77575	-274.951	0.278469	-8.45588	-4.58081	L51	L2	0	0	50.3	0.85	99999	99999		5.36933e-05
L51_AK	0.678443	0.27195	0	-17.4501	0	-1.7807	-1134.17	16.3132	-1136.15	1.66359	-14.9856	-4.56002	L51	L2	0	0	50.3	1.51	99999	98		5.08534e-06
L51_AL	0.604312	-0.358502	0	0.453779	0	-1.66816	-843.07	11.6072	-839.352	0.381644	-14.4497	-4.56869	L51	L2	0	0	50.3	0.25	99999	99999		9.01271e-05
L51_AM	0.582548	-0.3263	0	-2.33175	0	-0.800566	-496.573	11.571	-490.305	-0.380428	-6.01678	-4.57776	L51	L2	0	0	50.3	0.02	99999	99999		7.15623e-05
L51_AN	0.660937	-0.0438866	0	-9.11978	0	-1.04656	-489.611	8.01265	-490.832	0.808856	-7.33413	-4.56073	L51	L2	0	0	50.3	10.11	99999	99999		8.30711e-06
L51_AP	0.512897	-0.598828	0	-1.89062	0	0.0113851	-364.171	5.42882	-342.48	-0.976332	0.250014	-4.61744	L51	L2	0	0	50.3	0.09	99999	99999		1.22142e-05
L51_AQ	0.590832	-0.21415	0	-9.41617	0	-1.38436	-679.634	12.3195	-677.554	-0.710501	-10.9543	-4.56005	L51	L2	0	0	50.3	0.07	99999	99999		7.21781e-07
L51_AR	0.66673	0.0617586	0	-10.1094	0	-0.575407	-67.4189	8.2298	-63.3071	1.98448	-3.05475	-6.17432	L51	L2	0	0	50.3	0.13	99999	99999		2.84863e-06
L51_AS	0.830085	0.0278607	0	-4.57108	0	-0.029274	-0.950408	0.877543	-2.8647	0.433354	0.139169	0.0137658	L51	L2	0	0	50.3	1.33	99999	9		0.000665038	0.546066
L51_AT	0.714793	-0.113646	0	-4.48421	0	-0.45969	-13.2609	4.55978	-14.0149	0.402675	-1.84958	-1.72875	L51	L2	0	0	50.3	4.86	99999	57		0.00315082
L51_AV	0.675313	-0.217084	0	0.796871	0	-0.842699	-111.682	7.01813	-104.088	0.0763239	-5.30713	0.00710486	L51	L2	0	0	50.3	15.1	99999	103		0.000716683
L51_AW	0.645583	0.0352827	0	-4.67336	0	-5.35758	-2579.6	25.4753	-2568.76	0.123868	-47.3301	-5.91694	L51	L2	0	0	50.3	0	99999	99999		1.54867e-05
L51_AY	0.670127	-0.0499528	0	-5.80129	0	-3.0874	-1925.21	20.3213	-1922.04	0.47751	-25.299	-6.00297	L51	L2	0	0	50.3	0.23	99999	99999		3.30242e-05
L53_TA	0.636646	-0.172953	0	2.96914	0	0.162636	-1.1328	-2.20856	0.0789231	-0.631305	0.773113	1.34525	L53	L2	0	0	20.7	0.72	99999	130		0.00460231
L53_TD	0.749203	0.12138	0	-3.9362	0	-0.187029	-2.26679	0.187151	-2.04507	2.55279	-1.26976	0.137694	L53	L2	0	0	20.7	3.59	99999	33		7.0101e-05
L53_TE	0.703803	-0.0785758	0	-1.45508	0	-0.0234192	-2.98315	0.146488	-2.19028	-0.534051	0.209271	2.38222	L53	L2	0	0	20.7	2.41	99999	68		1.06633e-05
L53_TF	0.448445	-0.358021	-19.7606	0.152468	-0.175519	-0.558167	-64.715	3.51722	-58.4791	-0.871946	-3.49562	-30.9237	L53	L2	0	27.5064	20.7	0.21	99999	99999		0.000213166
L53_TG	0.613412	-0.192067	0	1.96957	0	0.0405374	-6.76082	-4.38088	-2.99308	-0.638961	0.143131	3.93736	L53	L2	0	0	20.7	0.57	99999	99999		0.000195667
L53_TH	0.747391	0.195471	-4.63788	-4.16287	0	-0.58045	-3.00648	3.74188	-0.971949	2.29836	-2.95108	-3.13862	L53	L2	0	7.93534	20.7	1.15	32	99999		2.02539e-05
L53_TI	0.719726	-0.0655266	0	0.391325	0	-0.174508	-2.69033	2.29533	-1.90185	-0.640386	-0.468381	0.986112	L53	L2	0	0	20.7	2.07	99999	54		0.00701954
L53_TK	0.711168	0.0571088	-12.7966	-0.766256	0	-0.0234192	-1.92711	0.615983	-1.10837	-0.303131	-0.134887	0.312871	L53	L2	0	15.2273	20.7	10.52	49	99999		0.00015875	0.420207
L53_TL	0.463304	-0.524853	-3.97125	1.30799	0	-0.533936	-56.4231	3.74592	-51.5688	-0.783253	-3.39884	-8.94559	L53	L2	0	4.35609	20.7	0.46	99999	99999		7.29069e-05
L53_TM	0.559038	-0.256681	-7.43015	0.0785565	0	0	-3.02042	0.703155	-0.411696	-0.623288	0	-2.06076	L53	L2	0	7.68515	20.7	0.13	140	99999		1.32463e-05
L53_TN	0.625885	-0.196586	-3.46516	-1.80378	0	-0.279408	-3.12449	0.680571	-2.84678	-1.78594	-1.30624	-0.0719972	L53	L2	0	3.35588	20.7	26.87	91	99999		0.0027984
L53_TP	0.49702	-0.513068	0	-0.184787	0	-0.267536	-250.675	3.57147	-235.686	-2.27947	-1.56231	-0.337164	L53	L2	0	0	20.7	0.03	99999	99999		5.81005e-05
L53_TQ	0.808904	0.255062	-0.384845	-0.999542	0	-0.0468384	-0.287287	0.638984	0.0606541	0.604523	-0.177272	4.29154	L53	L2	0	0	20.7	6.37	99999	14		1.13302e-05
L53_TR	0.722464	0.247055	-24.5849	-0.914767	-0.711792	0.0230947	-2.72362	0.489709	-0.931695	0.000287554	0.215765	0.447973	L53	L2	0	24.5182	20.7	2.53	42	99999		0.000205901	0.536931
L53_TS	0.734659	-0.0431952	0	-0.565344	0	-0.0696086	-1.8706	-1.546	-2.27844	-0.117879	-0.25747	1.29154	L53	L2	0	0	20.7	20.01	99999	43		0.0106099
L53_TV	0.747337	0.0286435	0	2.13667	0	-0.244117	-1.07238	1.47051	-0.708852	-0.67914	-0.891927	0.877267	L53	L2	0	0	20.7	0.42	99999	34		6.68938e-05
L53_TW	0.658271	0.432175	-38.1808	-1.22885	-1.94244	-0.697384	-10.9514	4.3439	-5.57603	-0.573249	-3.98319	-6.07974	L53	L2	0	48.0367	20.7	0.01	73	99999		1.13313e-06
L53_TY	0.558811	-0.102782	-18.1335	-2.34501	-0.729686	-0.663066	-141.633	4.82747	-139.32	0.130244	-2.72783	-70.0693	L53	L2	0	36.267	20.7	1.21	142	99999		0.000132033
L54_RA	0.35809	-0.525969	7.10543e-15	7.17834	0	0.430659	-1.79871	-6.88657	-3.58624	-4.45807	1.22681	-0.0254671	L54	L2	1.82445	1.82445	69.98	0.02	99999	99999		2.00932e-06
L54_RD	0.398393	-0.460147	3.55271e-15	2.87333	0	0.360564	-4.63246	-5.04643	-7.06545	-5.70269	1.08711	-0.0255714	L54	L2	1.82445	1.82445	69.98	0	99999	99999		1.46101e-06
L54_RE	0.404402	-0.439698	0	3.39501	0	0.395855	-4.85634	-4.50513	-6.20528	-5.97635	1.1831	-0.0505551	L54	L2	1.82445	1.82445	69.98	0.01	99999	99999		6.01934e-06
L54_RF	0.518976	-0.491297	0	5.41442	0	-0.220941	-67.1426	1.36263	-65.1539	-5.5994	-0.893688	0.000745109	L54	L2	1.82445	1.82445	69.98	0.11	99999	99999		3.58168e-07
L54_RG	0.288009	-0.625895	1.42109e-14	6.87295	0	0.389959	-4.26781	-7.81527	-4.88012	-4.53188	1.06681	0.0255332	L54	L2	1.82445	1.82445	69.98	0.15	99999	99999		9.77692e-05
L54_RH	0.581809	-0.297499	7.10543e-15	2.77307	0	0.197603	-5.97718	-1.27868	-5.89298	-4.45814	0.440614	0.126081	L54	L2	1.82445	1.82445	69.98	0.02	128	99999		5.61194e-06
L54_RI	0.49914	-0.34486	1.42109e-14	6.54952	0	0.303476	-1.28912	-3.56189	-1.38229	-4.12516	0.815625	-0.245303	L54	L2	1.82445	1.82445	69.98	0.02	99999	99999		1.47235e-06
L54_RK	0.697079	-0.0704787	7.10543e-15	1.49694	0	0.291767	-0.48242	-1.72472	-1.08244	-1.21087	0.744816	-0.0774547	L54	L2	1.82445	1.82445	69.98	2.2	51	99999		3.28524e-05
L54_RL	0.520523	-0.24662	0	6.83355	0	0.349016	0.713817	-1.81054	1.09006	-3.96829	1.08612	-0.245524	L54	L2	1.82445	1.82445	69.98	25.64	157	99999		2.94519e-05
L54_RM	0.546603	-0.278157	1.42109e-14	4.65699	0	0.291442	-1.5257	-1.42897	-1.4446	-4.63877	0.91093	0.0249783	L54	L2	1.82445	1.82445	69.98	0.05	147	99999		7.7301e-06
L54_RN	0.521265	-0.268961	3.55271e-15	3.45533	0	0.27957	-1.59349	-3.93598	-2.9654	-3.54104	0.777159	0.0505368	L54	L2	1.82445	1.82445	69.98	0.01	156	99999		4.76644e-06
L54_RP	0.391644	-0.469267	7.10543e-15	7.0431	0	0.442206	-0.995202	-5.76378	-3.95436	-4.00094	1.34117	0.106798	L54	L2	1.82445	1.82445	69.98	0.05	99999	99999		3.76399e-06
L54_RQ	0.488366	-0.304831	7.10543e-15	3.65067	0	0.314374	-2.6714	-3.71146	-3.50758	-4.32702	0.863399	0.00382443	L54	L2	1.82445	1.82445	69.98	0.44	99999	99999		3.42875e-05
L54_RS	0.383449	-0.435256	7.10543e-15	5.52484	0	0.430659	-1.54487	-6.60868	-4.03984	-3.78287	1.22681	0.0256252	L54	L2	1.82445	1.82445	69.98	0.46	99999	99999		1.27976e-05
L54_RT	0.464732	-0.390961	1.42109e-14	6.33585	0	0.37276	-0.715138	-4.91629	-2.1323	-3.57451	1.13942	-0.000115445	L54	L2	1.82445	1.82445	69.98	0.1	99999	99999		1.15146e-05
L54_RV	0.498943	-0.368628	1.42109e-14	7.16484	0	0.326571	-1.23227	-4.29858	-1.29631	-4.08981	0.859001	-1.32092e-05	L54	L2	1.82445	1.82445	69.98	0.32	99999	99999		3.6208e-06
L54_RW	0.565993	-0.419247	0	2.2676	0	-0.197441	-25.0535	3.01152	-22.6168	-5.77653	-0.901133	-0.0255748	L54	L2	1.82445	1.82445	69.98	0.38	134	99999		0.000100847
L54_RY	0.55979	-0.511877	7.10543e-15	2.3084	0	-0.529055	-160.796	1.96532	-159.489	-3.92938	-1.9897	-0.0255997	L54	L2	1.82445	1.82445	69.98	0.02	138	99999		2.93621e-07
L55_EA	0.250013	-0.996296	9.85746	9.04337	0.949745	0.754147	1.21872	-4.54771	-0.124029	-5.51246	3.37701	-0.953887	L55	L2	14.149	3.65214	13.76	26.33	99999	99999		0.00165188
L55_ED	0.476485	-0.450714	2.60918	1.54258	0.219664	0.451969	-0.337189	-1.90612	-1.15017	-2.11214	2.49472	-0.296051	L55	L2	14.149	10.1469	13.76	2.73	179	99999		0.00665999
L55_EF	0.34182	-1.00165	-3.57995	4.788	0.598708	0.474415	-2.35627	2.14781	0.0544337	-5.5857	2.61751	-1.64989	L55	L2	14.149	17.0871	13.76	1.29	203	99999		9.40989e-05
L55_EG	0.136004	-1.24091	11.0108	7.91865	0.949745	0.739713	-2.53096	-7.02227	-3.518	-5.47485	3.32511	-0.10328	L55	L2	14.149	1.34542	13.76	1.93	99999	99999		0.00699403
L55_EH	0.371289	-0.80998	-5.89153	2.31297	0.711436	0.545321	-1.24856	0.68595	-0.402588	-4.16256	2.78223	-0.885668	L55	L2	14.149	21.7102	13.76	1.91	200	99999		0.00145815
L55_EI	0.277879	-1.23452	0.890277	7.62354	0.764978	0.081805	-217.253	2.99373	-208.749	-5.22836	0.660378	-91.0696	L55	L2	14.149	13.389	13.76	0.14	99999	99999		4.90963e-05
L55_EK	0.270595	-1.1317	0.631301	0.965512	0.434208	0.487909	-10.6573	0.821996	-8.57102	-6.58415	2.45897	-3.8977	L55	L2	14.149	7.49354	13.76	0.45	99999	99999		0.00127032
L55_EL	0.286287	-1.01246	3.19465	7.06279	0.229177	0.347881	-20.324	1.23653	-17.1029	-5.53093	2.00555	-1.04608	L55	L2	14.149	10.8296	13.76	0.35	99999	99999		0.000214801
L55_EM	0.273941	-1.05177	-6.62877	4.47204	0.513456	0.626477	-3.93959	1.23913	-1.2403	-4.68106	3.00394	-1.8785	L55	L2	14.149	25.2498	13.76	0.02	99999	99999		4.50422e-05
L55_EN	0.420951	-0.498417	1.64905	3.2695	0.302348	0.626802	0.871404	-1.12769	0.946418	-3.30276	2.95805	-0.814356	L55	L2	14.149	10.8509	13.76	0.08	193	99999		0.000370972
L55_EP	0.243471	-1.17684	9.98613	6.09345	0.949745	0.277299	-317.499	2.33775	-315.503	-7.47561	1.90649	-0.900865	L55	L2	14.149	1.34542	13.76	32.66	99999	99999		0.000136283
L55_EQ	0.430723	-0.567509	-7.25533	1.6247	0.259696	0.24363	-3.1249	0.717464	-1.30233	-2.97901	1.78834	-0.509158	L55	L2	14.149	19.7587	13.76	15.98	189	99999		0.0273321
L55_ER	0.286778	-0.969704	4.55794	0.906816	0.949745	0.337631	-19.2695	1.93083	-16.8762	-4.12559	2.25759	-1.21067	L55	L2	14.149	6.98119	13.76	0.38	213	99999		0.000257423
L55_ES	0.232809	-0.966139	10.8192	5.35031	0.949745	0.731052	-0.531621	-3.99072	-1.9623	-4.33901	3.28968	-0.977089	L55	L2	14.149	1.02469	13.76	1.05	99999	99999		0.000221823
L55_ET	0.241505	-0.96412	4.60653	4.59913	0.949745	0.533449	-4.98178	-1.5363	-2.97853	-4.60978	2.63616	-1.02299	L55	L2	14.149	6.98119	13.76	0.18	99999	99999		9.54158e-05
L55_EV	0.258511	-1.14817	5.63122	9.00086	0.949745	0.289819	-11.5125	0.248215	-3.41185	-5.33884	2.10825	-1.14026	L55	L2	14.149	4.41948	13.76	0.48	99999	99999		0.000881239
L55_EW	0.27844	-1.14663	-2.73521	2.6941	0.295311	0.55768	-9.74048	4.16665	-5.95839	-6.49659	2.77752	-4.61442	L55	L2	14.149	18.6754	13.76	0	99999	99999		0.000220497
L55_EY	0.366326	-0.823639	-1.8547	3.97148	0.378899	0.509706	-2.26474	2.37304	-0.494838	-5.4928	2.7101	-1.13552	L55	L2	14.149	13.9595	13.76	0.2	201	99999		0.000481727
L56_SA	0.712343	-0.0940132	0.721197	0.644191	0.089335	0.0351288	-0.383421	-0.103305	0.321942	-0.139208	0.0851536	-0.0310449	L56	L2	12.201	10.7586	69.2	1.72	99999	99999		0.000368824
L56_SD	0.806029	0.116671	-6.19416	-1.50303	0.184401	-0.199063	0.113422	0.436377	-0.397754	0.439331	-1.29502	0.112841	L56	L2	12.201	24.5893	69.2	1.18	10	99999		4.31143e-05
L56_SE	0.793909	0.0493415	-0.976341	-0.122881	0.0745689	0.0351288	0.370547	0.274479	0.189159	0.0771316	0.0851536	-0.0767467	L56	L2	12.201	13.6413	69.2	0.04	13	99999		7.37931e-06	0.652641
L56_SF	0.700045	-0.00567426	-9.64499	-0.273729	0.373923	0.0351288	-2.54972	0.794063	0.466324	-0.0690665	0.0851536	-0.0102875	L56	L2	12.201	11.4337	69.2	0.23	99999	99999		0.000590176
L56_SG	0.605532	-0.18226	3.74667	0.82582	0.127379	-0.0345609	-1.87427	-0.584732	-0.0155688	-0.142755	-0.386659	-0.0226725	L56	L2	12.201	4.70766	69.2	0.8	99999	99999		0.000134491
L56_SH	0.748598	-0.00803551	-6.46262	-0.486104	0.430287	0	-1.14366	0.637298	0.186448	0.051039	0	0.305585	L56	L2	12.201	11.1763	69.2	0.03	29	99999		6.99943e-06	0.468927
L56_SI	0.743058	-0.149796	0.127498	-0.228507	0.364674	0.0351288	-2.74874	1.22342	0.853982	-0.122628	0.0851536	0.0572266	L56	L2	12.201	11.946	69.2	0.35	36	99999		2.62524e-05	0.533886
L56_SK	0.723437	-0.0677492	-1.6657	0.00922016	0.0339045	0.0351288	-0.152503	0.279125	0.00283203	-0.220761	0.0851536	-0.203362	L56	L2	12.201	11.4337	69.2	0.08	99999	99999		5.94928e-06
L56_SL	0.663229	-0.138545	-0.768515	0.0424284	0.189157	0.0351288	-1.46893	0.486837	0.264754	-0.196577	0.0851536	0.064576	L56	L2	12.201	11.1763	69.2	0.19	99999	99999		3.9008e-05
L56_SM	0.668158	-0.181825	2.13163e-14	-0.0344674	0.331297	0.0351288	-2.70792	0.606074	0.337669	-0.10787	0.0851536	-0.333595	L56	L2	12.201	10.664	69.2	0.01	99999	99999		1.17625e-05
L56_SN	0.749261	-0.029739	0.430988	-0.427886	0.225743	0	-1.02258	0.400623	0.0256519	-0.073635	0	0.0969809	L56	L2	12.201	10.664	69.2	0.78	27	99999		8.72808e-05	0.498362
L56_SP	0.42534	-0.566684	-7.86105	-0.81462	0.228971	0.0115473	-213.382	2.37373	-216.149	-0.405457	0.080014	-90.9514	L56	L2	12.201	21.5176	69.2	1.41	99999	99999		0.000177513
L56_SQ	0.715628	0.00280374	-0.0641156	-0.202416	0.204417	0.0351288	-0.895294	0.399266	0.365358	0.144226	0.0851536	-0.334094	L56	L2	12.201	12.3292	69.2	0	99999	99999		1.80034e-06
L56_SR	0.78536	0.472961	-42.6961	-2.12945	-0.411798	-0.29274	-0.887218	1.13185	0.639894	1.22505	-0.817869	1.20068	L56	L2	12.201	73.6868	69.2	0.58	16	99999		0.000223791	0.460807
L56_ST	0.730993	-0.00671702	0.771257	-0.199136	0.165349	0.000486773	-1.11948	0.586845	0.824349	0.39833	-0.00167398	-0.333342	L56	L2	12.201	10.6585	69.2	23.06	99999	99999		0.000620735
L56_SV	0.684655	-0.127058	-4.02082	0.0495341	0.144767	0.0117096	-2.1896	1.08769	0.87338	-0.159274	0.00985143	-0.0130554	L56	L2	12.201	19.7303	69.2	0.1	99999	99999		6.44478e-05
L56_SW	0.666979	-0.0569629	-10.3527	-0.337435	0.222225	0.0351288	-3.40605	0.989346	0.555642	-0.131524	0.0851536	0.0765863	L56	L2	12.201	11.4337	69.2	0.01	99999	99999		1.04417e-05
L56_SY	0.733936	0.117051	-14.1873	-0.468436	-0.180245	0.0120341	-1.87593	0.841868	0.528996	0.09524	0.0417964	0.0775193	L56	L2	12.201	11.4337	69.2	0.22	38	99999	1	7.02064e-05	0.612041
L90_QA	0.638766	0.0477531	0	9.61276	0	1.03453	223.504	-11.6138	222.426	0.829514	10.847	2.8787	L90	L3	0	0	57.01	6.8	99999	99999		3.72065e-05
L90_QD	0.743044	0.470637	0	-1.13639	0	0.440746	217.411	-6.64421	217.489	3.5424	4.46742	2.87865	L90	L3	0	0	57.01	0.05	99999	36		0.000294306
L90_QE	0.786031	0.480947	0	-2.12196	0	0.092541	81.4445	-3.04303	81.031	1.50592	4.10061	2.8566	L90	L3	0	0	57.01	0.56	99999	18		0.00982031	0.564336
L90_QF	0.587212	-0.32125	0	9.48701	0	-1.46535	-672.898	4.84431	-670.323	1.98452	-14.9201	-3.33262	L90	L3	0	0	57.01	0.06	99999	99999		9.23142e-05
L90_QG	0.63148	0.0661844	0	8.30035	0	1.05742	219.035	-13.9144	219.623	0.98019	10.9411	2.88008	L90	L3	0	0	57.01	0.11	99999	99999		0.000154966
L90_QH	0.676514	-0.0874777	0	-0.238215	0	-0.58402	-304.89	1.73926	-304.655	2.13525	-8.95735	2.84799	L90	L3	0	0	57.01	3.1	99999	99999		0.0479036
L90_QI	0.722691	0.330283	0	10.0303	0	0.289333	62.9791	-2.29542	64.5576	1.19195	6.96192	2.86402	L90	L3	0	0	57.01	0.48	99999	51		3.00349e-05
L90_QK	0.616511	-0.239636	0	-4.88388	0	-0.141651	-311.31	1.64214	-310.744	0.52534	0.712844	2.86474	L90	L3	0	0	57.01	1.1	99999	99999		0.00371958
L90_QL	0.742261	0.235571	0	10.2468	0	-0.058548	31.0652	-1.80945	31.8205	1.31641	3.72106	1.56867	L90	L3	0	0	57.01	2.42	99999	37		0.00150314
L90_QM	0.570601	-0.0927236	0	7.09156	0	0.569714	-221.616	0.184436	-219.328	1.30564	7.44204	3.12857	L90	L3	0	0	57.01	0.08	99999	99999		9.62413e-05
L90_QN	0.765928	0.458931	0	2.17521	0	0.289495	215.469	-4.88673	215.973	1.02741	4.25258	2.88161	L90	L3	0	0	57.01	0.15	99999	24	1	0.000947369	0.646551
L90_QP	0.642347	0.0372122	0	7.30813	0	0.801634	88.142	-6.38523	94.0522	0.572193	10.3083	2.87814	L90	L3	0	0	57.01	0.09	99999	99999		0.000332005
L90_QR	0.679443	0.0989832	0	-7.14905	0	-0.625666	-799.471	6.16374	-797.184	2.27623	2.19099	2.86012	L90	L3	0	0	57.01	0.53	99999	95		0.00105931
L90_QS	0.676289	0.284261	0	5.4263	0	0.836277	224.17	-10.4944	221.837	1.76768	8.7416	2.87802	L90	L3	0	0	57.01	19.54	99999	99999		0.000311149
L90_QT	0.68796	0.23659	0	6.67202	0	0.778215	224.555	-7.39587	223.821	1.63247	8.87882	2.87794	L90	L3	0	0	57.01	3.98	99999	82		6.231e-05
L90_QV	0.654992	0.122614	0	10.5268	0	0.825054	225.638	-5.53807	226.74	1.09488	9.64138	2.87795	L90	L3	0	0	57.01	3.66	99999	99999		0.000128303
L90_QW	0.600052	-0.270723	0	4.41801	0	-2.44571	-947.741	11.0788	-940.095	3.11758	-28.9555	-17.7324	L90	L3	0	0	57.01	0.01	99999	99999		0.000115477
L90_QY	0.599658	-0.200192	0	6.13645	0	-0.861967	-774.446	5.68769	-737.575	0.818737	-6.31065	2.93845	L90	L3	0	0	57.01	0.16	99999	99999		0.000732341
L91_YA	0.151246	-1.40043	0	5.94012	0	0.918406	-4.79165	-15.7776	-7.03884	-0.966748	6.74886	-0.602958	L91	L3	0	0	43.48	6.25	99999	99999		0.00267995
L91_YD	0.273228	-0.835326	0	-3.19424	0	0.615741	-7.42121	-11.5529	-11.0808	0.310491	5.17703	0.0127875	L91	L3	0	0	43.48	3.59	99999	99999		0.0139053
L91_YE	0.470187	-0.35367	0	-5.86639	0	0.16215	-53.4811	-8.37477	-54.1303	0.468982	2.31638	-0.894916	L91	L3	0	0	43.48	1.13	99999	164		0.00062255
L91_YF	0.670969	-0.11186	0	4.16009	0	0.0697708	0.637393	-1.76836	1.12524	-1.28509	-0.64251	0.0504997	L91	L3	0	0	43.48	2.18	99999	109		0.0238855
L91_YG	0.155674	-1.48	0	4.91499	0	0.793623	-8.63003	-18.2727	-10.6335	-0.93914	5.83498	-0.47124	L91	L3	0	0	43.48	3.11	99999	99999		0.00178772
L91_YH	0.557765	-0.303145	0	-2.02956	0	0.267049	-2.70843	-4.82307	-3.86544	-0.385204	-0.665027	-0.359564	L91	L3	0	0	43.48	1.95	99999	152		0.0700739
L91_YI	0.253941	-0.831908	0	5.31834	0	0.511491	-25.0043	-7.06937	-26.4108	-0.846358	5.45472	0.073989	L91	L3	0	0	43.48	0.13	99999	99999		0.000643518
L91_YK	0.492277	-0.277658	-1.00773	-7.60125	-0.708939	-0.267698	-84.4095	-4.15966	-83.5226	-1.00929	-5.31902	-21.6366	L91	L3	0	1.12186	43.48	0.06	171	99999		0.000616573
L91_YL	0.244396	-0.840129	0	5.31154	0	0.592971	-47.0832	-6.85889	-45.2842	-0.932863	5.59486	0.296929	L91	L3	0	0	43.48	1.45	99999	99999		0.00359017
L91_YM	0.409744	-0.755698	0	3.44799	0	0.336658	-53.4206	-4.98114	-51.1529	-1.28813	1.15648	-10.7288	L91	L3	0	0	43.48	0.02	99999	165		0.000127191
L91_YN	0.277501	-0.981261	0	-1.48431	0	0.291604	-4.96499	-9.97987	-8.70241	-0.868773	3.28996	-0.914893	L91	L3	0	0	43.48	0.46	99999	167		0.00438733
L91_YP	0.162434	-1.33541	0	3.89281	0	0.86002	-137.903	-10.8596	-134.007	-1.90592	6.20344	-0.521423	L91	L3	0	0	43.48	0.21	99999	99999		0.000602292
L91_YQ	0.357517	-0.849341	0	-3.31482	0	-0.311616	-106.685	-6.63339	-107.499	-1.74811	-2.11336	-6.14706	L91	L3	0	0	43.48	0.14	99999	166		0.00137098
L91_YR	0.558954	-0.0225796	-1.56382	-9.00013	0	-0.908481	-90.4649	0.759939	-90.7992	-1.7085	-7.3233	-4.96262	L91	L3	0	3.12763	43.48	7.91	141	99999		0.000911797
L91_YS	0.200947	-1.22601	0	1.62628	0	0.766181	-5.65022	-14.9043	-9.49455	-0.361097	5.99991	-0.4351	L91	L3	0	0	43.48	9.31	99999	99999		0.0306586
L91_YT	0.202127	-1.17411	0	3.07059	0	0.755445	-17.1319	-11.9372	-20.6049	-0.642588	6.06093	-0.468075	L91	L3	0	0	43.48	2.49	99999	99999		0.00207072
L91_YV	0.23701	-1.14639	0	6.09534	0	0.767155	-13.5459	-9.98242	-14.907	-0.820291	6.10353	-0.588372	L91	L3	0	0	43.48	0.62	99999	99999		0.000825531
L91_YW	0.558549	-0.226036	-2.49495	1.15898	-0.589356	-0.801634	-125.027	5.41514	-122.804	-0.867593	-7.44366	-22.447	L91	L3	0	0	43.48	14.83	99999	151		0.00537962
L92_YA	0.338313	-0.679851	5.03275	3.03927	0	0.490505	-10.1902	-7.90636	-11.2166	-0.227333	7.44557	0.493123	L92	L3	0	0	13.94	6.09	99999	99999		0.00851015
L92_YD	0.416397	-0.573841	5.03275	-4.76689	0	0.257287	-11.8403	-4.81717	-12.0736	-0.677196	4.48769	-0.812102	L92	L3	0	0	13.94	27.67	99999	99999		0.0163911
L92_YE	0.575047	-0.259155	5.03275	-6.40575	0	-0.152387	-14.2356	-2.46276	-13.996	0.544507	-1.45477	-0.812553	L92	L3	0	0	13.94	0.94	99999	148		0.00361676
L92_YF	0.756491	-0.0107934	2.92265	0.389936	0	-0.0580612	0.217577	-0.198427	0.696406	-0.0285868	-0.203541	0.041199	L92	L3	0	0	13.94	1.08	99999	28		0.0481112
L92_YG	0.521985	-0.333146	5.03275	1.54058	0	0.455336	29.8305	-10.6967	29.3011	-0.512235	4.55993	0.499367	L92	L3	0	0	13.94	8.92	99999	159		0.0089388
L92_YH	0.633207	-0.210765	3.11088	-3.08365	0	-0.313888	-3.46797	-1.44117	-3.70001	-0.12955	-5.4682	-0.947286	L92	L3	0	0	13.94	2.34	99999	132		0.0682244
L92_YI	0.445147	-0.724767	5.03275	2.47041	0	-0.497996	-543.729	2.80745	-541.491	0.157146	-2.86531	-51.8416	L92	L3	0	0	13.94	1.22	99999	99999		0.00270158
L92_YK	0.412057	-0.606997	2.72721	-3.35907	0	0.314699	-15.1366	-2.72851	-14.0601	-1.33818	6.47627	-0.81359	L92	L3	0	0	13.94	1.61	99999	99999		0.00168631
L92_YL	0.430987	-0.596488	5.03275	1.75227	0	0.0600083	-74.5321	-1.14672	-72.5915	-0.382395	2.95924	-0.694646	L92	L3	0	0	13.94	4.7	99999	99999		0.0962098
L92_YM	0.523625	-0.384323	0.931657	-0.445573	0	0.19955	-37.3572	-0.31935	-34.5752	-0.160325	3.18597	0.0790052	L92	L3	0	0	13.94	0.67	99999	158		0.000832581
L92_YN	0.427513	-0.526604	5.03275	-2.76231	0	0.256638	-10.5498	-3.95343	-10.1493	-0.358314	3.9609	-0.68769	L92	L3	0	0	13.94	13.44	99999	99999		0.00842877
L92_YP	0.455315	-0.705004	5.03275	0.648711	0	-0.126047	-609.002	-0.969799	-604.322	0.323366	1.10579	-1.62587	L92	L3	0	0	13.94	0.14	99999	99999		0.000673712
L92_YQ	0.541059	-0.27494	4.13915	-4.24607	0	0.187191	-11.9855	-1.71731	-11.3515	0.482068	5.78381	0.0275741	L92	L3	0	0	13.94	0.24	99999	156		0.00319222
L92_YR	0.481041	-0.537092	-0.234165	-3.84396	0	0.361537	-13.5394	-2.12477	-11.5871	-0.079833	6.51913	-0.854598	L92	L3	0	0	13.94	0.91	99999	99999		0.00282376
L92_YS	0.343491	-0.685602	5.03275	-1.14068	0	0.513275	-8.48453	-7.2226	-9.67743	-0.357139	7.59412	-0.945751	L92	L3	0	0	13.94	6.76	99999	99999		0.0624898
L92_YT	0.40787	-0.627417	5.03275	-2.46368	0	0.140191	-31.8501	-4.265	-32.5226	-0.650157	3.59793	-0.71688	L92	L3	0	0	13.94	7.96	99999	99999		0.00196243
L92_YV	0.357667	-0.835792	5.03275	3.32357	0	0.106198	-310.087	-1.76566	-309.585	-0.403163	3.88742	-27.2787	L92	L3	0	0	13.94	1.12	99999	99999		0.004482
L92_YW	0.615084	-0.300347	2.53781	-1.83728	0	-0.267211	-10.1335	1.5906	-8.40838	-0.0803427	0.191587	-0.870814	L92	L3	0	0	13.94	0.05	99999	141		0.00845391
L93_SA	0.662587	-0.139324	0	2.21315	0	0	-0.452508	-0.527223	0.966915	-0.520736	0	0.00205699	L93	L3	0	0	41.03	1.09	99999	99999		0.00591766
L93_SD	0.759774	-0.0128945	0	-1.92506	0	0.000324516	-2.90383	0.674439	-0.123825	0.776968	-0.169669	0.132289	L93	L3	0	0	41.03	8.08	99999	26		0.0199967
L93_SE	0.855027	0.0485284	0	-1.50731	0	0	-0.0511644	2.5226	1.19085	0.54397	0	0.00575182	L93	L3	0	0	41.03	0.78	99999	2		0.00297989	0.484152
L93_SF	0.607834	-0.233351	-2.39546	-0.517802	0	-0.186056	-14.4997	2.76645	-9.33344	-0.471888	-3.69592	-0.121767	L93	L3	0	0	41.03	0.34	99999	99999		0.000947682
L93_SG	0.618221	-0.160162	0	1.72195	0	-0.168653	-3.72227	-1.69221	-0.740724	-0.745573	-2.7253	0.0122252	L93	L3	0	0	41.03	9.21	99999	99999		0.0337018
L93_SH	0.683639	0.0333236	-4.09875	-1.80393	0	-0.279083	-2.96425	2.06572	0.459978	0.289434	-4.26924	-0.186939	L93	L3	0	0	41.03	2.89	99999	99999		0.00257634
L93_SI	0.68657	-0.131381	-0.256172	1.49493	0	0	-2.38691	2.38984	2.05942	-0.616137	0	-0.00635925	L93	L3	0	0	41.03	1.66	99999	99999		0.0302755
L93_SK	0.686303	-0.190799	0	-0.176432	0	0	-1.60682	2.49301	1.06682	-0.841215	0	-0.116362	L93	L3	0	0	41.03	0.93	99999	99999		0.00450926	0.886424
L93_SL	0.680407	-0.0763948	0	2.01427	0	-0.325597	-3.21857	4.01656	2.71324	-0.660279	-0.47557	-0.103627	L93	L3	0	0	41.03	0.37	99999	99999		0.00272914
L93_SM	0.701458	-0.177971	0	0.38686	0	0	-1.68987	2.90115	2.26815	-0.317815	0	0.0155648	L93	L3	0	0	41.03	0.13	99999	69		0.00118436
L93_SN	0.735795	-0.0737491	0	-1.04071	0	0.000324516	-2.57222	0.976857	0.519537	-0.0349047	-0.169669	-0.0167613	L93	L3	0	0	41.03	15.75	99999	42		0.102139
L93_SP	0.534859	-0.496308	0	2.21	0	-0.232732	-296.192	3.26119	-263.161	-0.828858	0.0332544	1.28412	L93	L3	0	0	41.03	0.32	99999	99999		0.00134183
L93_SQ	0.832902	0.0188087	0	-0.576069	0	0	-0.46361	2.88218	2.25854	0.602103	0	-0.121133	L93	L3	0	0	41.03	5.05	99999	8		0.00129193	0.422237
L93_SR	0.753986	-0.116888	0	-0.353594	0	0	-1.78412	2.52341	1.35807	-0.238699	0	0.00234842	L93	L3	0	0	41.03	2.88	99999	30		0.021469	0.761906
L93_ST	0.787391	0.012738	0	1.16359	0	-0.0930278	0.124487	1.4709	2.15129	0.160891	-0.586914	-0.00824965	L93	L3	0	0	41.03	7.83	99999	17	1	0.100327	0.622191
L93_SV	0.693313	-0.118716	0	2.21673	0	0.0468384	-2.79909	2.14752	1.77397	-0.57875	0.0432396	-0.000742122	L93	L3	0	0	41.03	0.55	99999	99999		0.00370908
L93_SW	0.75376	0.403426	-20.121	-1.97332	0	-0.464814	-7.52762	4.07968	-0.994273	-0.261109	-12.2795	0.471608	L93	L3	0	6.52928	41.03	0.06	25	99999		0.000312397	0.372502
L93_SY	0.66222	-0.144756	-0.223402	-0.812737	0	-0.20915	-5.87411	2.76704	-0.342621	-0.745253	-4.45856	0.106275	L93	L3	0	0	41.03	0.95	99999	99999		0.00170714
L94_TA	0.50934	-0.273199	0	1.451	0	0.279408	-2.68087	-3.41802	-3.40152	-1.06229	4.30666	-0.0699365	L94	L3	0	0	15.52	2.64	99999	99999		0.0804873
L94_TD	0.754981	0.297313	0	-7.30327	0	-0.605005	-3.88807	0.999818	-3.85918	3.17731	-9.93941	0.298232	L94	L3	0	0	15.52	1.15	99999	29		0.0179478	0.333933
L94_TE	0.555154	-0.228038	0	-1.26609	0	0.442369	-5.32365	-2.27859	-2.6078	0.971987	4.30666	0.0228768	L94	L3	0	0	15.52	0.13	99999	153		0.00127366
L94_TF	0.514096	-0.399817	0	1.55645	0	-1.28741	-116.261	5.1161	-112.814	-1.12858	-15.5525	-16.0633	L94	L3	0	0	15.52	3.74	99999	99999		0.028366
L94_TG	0.320019	-0.937934	0	0.515696	0	0.267779	-5.83814	-5.40135	-5.93177	-1.06359	4.22012	-3.33077	L94	L3	0	0	15.52	4.07	99999	99999		0.00516125
L94_TH	0.465631	-0.443106	0	-1.35678	0	0.14084	-7.0348	-1.2054	-3.22479	-0.660708	-3.43717	-0.33399	L94	L3	0	0	15.52	0.39	99999	99999		0.00493053
L94_TI	0.477168	-0.463498	0	2.34669	0	0.232894	-10.144	0.490188	-5.66221	-0.867369	1.9273	-0.190484	L94	L3	0	0	15.52	2.15	99999	99999		0.109835
L94_TK	0.454218	-0.349175	0	-4.83	0	0.418625	-41.4004	2.80682	-35.7934	-2.36099	1.06635	0.976566	L94	L3	0	0	15.52	0.24	99999	99999		0.00210789
L94_TL	0.520375	-0.514467	0	3.50005	0	-0.336496	-14.7861	3.44442	-12.5344	-0.933302	-0.863852	-0.747782	L94	L3	0	0	15.52	4.34	99999	161		0.0953314
L94_TM	0.484069	-0.46152	-0.768515	0.62204	0	0.326571	-5.76608	0.263233	-0.922986	-0.659657	3.27462	0.0915464	L94	L3	0	0	15.52	0.24	99999	99999		0.00600031
L94_TN	0.616618	-0.206825	0	-4.22928	0	-0.302178	-4.84919	2.44203	-3.35148	-0.70309	-1.17184	0.230978	L94	L3	0	0	15.52	3.2	99999	139		0.0228389
L94_TP	0.398786	-0.540788	0	0.844164	0	0.465626	-5.17886	-3.00472	-6.46517	-1.03994	4.30666	0.0297257	L94	L3	0	0	15.52	1.55	99999	99999		0.124011
L94_TQ	0.507075	-0.390954	0	-1.15027	0	0.442369	-6.24053	-1.60096	-3.20766	-0.128988	4.30666	0.062925	L94	L3	0	0	15.52	0.1	99999	99999		0.00111931
L94_TR	0.511825	-0.0116278	-12.5154	-3.05406	0	0.139866	-11.8626	2.70529	-7.46756	-2.13101	1.65557	1.83436	L94	L3	0	7.37712	15.52	2.13	162	99999		0.0056998
L94_TS	0.615314	-0.28644	0	-1.68283	0	0.0933523	-3.0509	-2.96429	-4.62538	-0.207213	0.81871	-0.108199	L94	L3	0	0	15.52	34.58	99999	140		0.138031
L94_TV	0.472432	-0.420913	0	2.45447	0	0.372436	-3.74766	-1.02897	0.437073	-0.646579	3.99861	-0.154365	L94	L3	0	0	15.52	1.11	99999	99999		0.0413671
L94_TW	0.549482	-0.275852	0	-0.556525	0	0.0946504	-6.29125	1.34834	-0.0762818	-0.643606	-5.77691	-0.287374	L94	L3	0	0	15.52	13.65	99999	154		0.000771851
L94_TY	0.605854	-0.224786	-3.35103	-0.48232	0	0.0471629	-5.71496	-0.604534	-1.7203	-0.598837	-5.70603	-0.149096	L94	L3	0	0	15.52	8.89	99999	143		0.013863
