# Supplementary material for: Enhancing antibody affinity through experimental sampling of non-deleterious CDR mutations predicted by machine learning
Source: Commun Chem. 2023 Nov 9;6:244. doi: 10.1038/s42004-023-01037-7 (PMC10636138; doi:10.1038/s42004-023-01037-7)
Supplement: Supplementary file 4 — Supplementary Data 2 [file 42004_2023_1037_MOESM4_ESM.xlsx]

## Sheet: Sheet1
label	AbRFC Score	RF Regressor Score	idSASA_0	fa_sol_0	aif_score	sin_norm	dE2	fa_atr_0	total_score_0	fa_elec_0	sin_res	idG_1	position	cdr	dSASA	dSASA_mut	refAAHumanPCT	mutAAHumanPCT	Interface Rank	Non-Interface Rank	AbLang Score	GMAB156	BA.1 RBD OD (.3 ug/mL)
H100_AD	0.780513	0.652657	-1.11022e-16	-17.8456	0.190809	-1.37199	-25.345	6.60543	-18.1831	6.73972	-13.6399	-0.0241547	H100	H3	1.34041	1.34041	6.58	6.47	21	99999	0.214282		0.058
H100_AE	0.581409	-0.0274063	0	-22.1351	-0.383993	-1.1744	-95.2976	11.803	-94.3364	-3.65805	-12.7129	-0.16662	H100	H3	1.34041	1.34041	6.58	2.12	99999	99999	1.36334
H100_AF	0.673937	0.189903	-14.3614	-4.97162	-0.980898	-1.26376	-1165.98	16.772	-1156.42	0.603527	-15.5295	-161.128	H100	H3	1.34041	1.34041	6.58	4.2	99999	99999	0.594639
H100_AG	0.692559	-0.0989996	0	-0.469163	-0.533229	-0.110628	-4.44928	-3.3372	-3.44008	0.299845	-1.85492	-0.0299288	H100	H3	1.34041	1.34041	6.58	14.24	99999	99999	1.98823
H100_AH	0.730845	0.532329	-11.4875	-14.2752	-0.272727	-1.82033	-626.685	13.6446	-619.997	2.66947	-16.3335	-42.9918	H100	H3	1.34041	1.34041	6.58	1.41	33	99999	0.10546
H100_AI	0.63376	0.363739	-4.90479	-3.18685	0.142454	-0.511847	-137.479	10.7447	-131.374	0.995976	-3.40399	-6.27385	H100	H3	1.34041	0.446804	6.58	2.61	99999	99999	3.13919
H100_AK	0.625481	0.0870865	-0.256172	-19.1846	-0.631761	-0.703533	-1522.23	15.7255	-1504.77	0.499882	-10.3431	-190.871	H100	H3	1.34041	1.34041	6.58	0.83	99999	99999	0.777355
H100_AL	0.607248	-0.128865	0	-1.96684	-0.0461698	-0.714268	-457.056	13.0785	-445.221	0.180543	-7.64191	-0.711326	H100	H3	1.34041	1.34041	6.58	4.55	99999	99999	12.3546
H100_AM	0.533091	-0.342867	0	-4.68386	0.39183	-0.65767	-901.436	14.7307	-893.865	-1.15558	-9.24297	-17.2237	H100	H3	1.34041	1.34041	6.58	1.12	99999	99999	0.237849
H100_AN	0.741716	0.423891	0	-13.4444	-0.192703	-0.931049	-60.1969	8.61636	-56.9749	1.98489	-11.5255	-0.0275213	H100	H3	1.34041	1.34041	6.58	2.98	29	99999	0.154632		0.718
H100_AP	0.627181	0.0886802	-5.9307	-3.42759	0.156894	-0.1687	-19.7481	4.64893	-16.1373	0.188596	-1.0798	-5.87281	H100	H3	1.34041	5.32005	6.58	3.48	99999	99999	0.723329
H100_AQ	0.678612	0.131352	0	-17.3859	0.205888	-1.88365	-119.751	14.1023	-113.173	-0.28966	-16.484	-1.03082	H100	H3	1.34041	1.34041	6.58	1.31	99999	99999	0.880482
H100_AR	0.570752	0.0590166	-1.00773	-20.5031	-1.75818	-1.77309	-1101.63	20.8486	-1082.61	-1.22367	-17.291	-251.52	H100	H3	1.34041	1.34041	6.58	3.93	99999	99999	1.42863
H100_AS	0.737475	-0.00218573	0	-5.82125	-0.438171	-0.186264	-3.38242	1.06408	-3.87211	1.01165	-1.08306	-0.213701	H100	H3	1.34041	1.34041	6.58	12.52	30	99999	0.943026	1	1.018
H100_AT	0.691649	0.106664	-1.11022e-16	-5.12668	-0.162904	-0.662875	-25.4693	5.3475	-24.3944	1.02971	-5.25419	-3.3792	H100	H3	1.34041	1.34041	6.58	6.11	99999	99999	0.807644
H100_AV	0.566316	-0.189069	4.10783e-15	-0.792278	-0.441545	-0.395405	-57.485	7.93961	-55.2751	0.402322	-3.3144	-18.6903	H100	H3	1.34041	1.34041	6.58	5.19	99999	99999	4.48492
H100_AW	0.606073	0.298708	-8.9165	-7.49192	-1.30378	-1.69391	-2060.97	24.295	-2040.96	-0.533449	-15.239	-312.551	H100	H3	1.34041	3.57443	6.58	3.87	99999	99999	0.153301
H100_AY	0.656342	0.39786	-19.3503	-10.0353	-3.43591	-1.41452	-1217.82	18.0869	-1208.85	0.113863	-14.7928	-114.736	H100	H3	1.34041	1.34041	6.58	9.87	99999	99999	0.129996
H100A_WA	0.0581812	-2.54811	57.387	3.83203	10.5977	1.70999	-2.01173	-13.0428	-6.70075	-0.737909	6.42923	4.05578	H100A	H3	105.707	69.0221	4.18	6.39	99999	99999	0.0464772
H100A_WD	0.115078	-2.20726	55.2263	-3.38423	10.9777	1.43102	-8.5833	-10.168	-12.5722	-1.24371	5.87234	0.282835	H100A	H3	105.707	66.2678	4.18	5.61	99999	99999	0.0187104
H100A_WE	0.137194	-1.67906	37.201	-5.96714	9.16372	1.51293	-32.6609	-7.8194	-31.9101	-3.65626	5.90048	-17.9923	H100A	H3	105.707	78.4589	4.18	2.2	99999	99999	0.0319332
H100A_WF	0.304235	-0.922732	21.6681	2.18047	8.61188	0.709495	0.920661	-3.68321	-0.604984	-0.350326	2.64065	-0.337108	H100A	H3	105.707	99.5533	4.18	6.16	82	99999	0.0252949
H100A_WG	0.0532162	-2.54375	65.3813	2.35928	11.0025	1.80889	-6.33083	-15.4093	-10.2395	-0.598339	7.12152	3.27806	H100A	H3	105.707	57.7923	4.18	13.77	99999	99999	0.347925
H100A_WH	0.301535	-0.927059	36.0979	-2.78379	10.0825	0.546812	-1.12507	-5.37092	-5.2511	-0.0113534	1.63349	-2.10181	H100A	H3	105.707	85.1475	4.18	1.69	83	99999	0.0133293
H100A_WI	0.0593649	-2.18413	28.7262	3.34113	9.61663	1.19798	-85.1417	-6.98731	-83.6031	-0.406337	4.30514	-42.5441	H100A	H3	105.707	97.332	4.18	2.63	99999	99999	0.0251241
H100A_WK	0.203619	-1.49798	28.132	-5.07829	9.72287	1.08235	-13.3723	-6.26628	-16.3336	1.18703	4.69251	-5.6686	H100A	H3	105.707	87.8774	4.18	0.97	99999	99999	0.0235281
H100A_WL	0.0551458	-2.39823	26.5166	3.31479	10.2221	1.2916	-162.096	-7.02145	-146.062	-0.239309	4.97346	-80.4143	H100A	H3	105.707	95.6639	4.18	5.08	99999	99999	0.0832838
H100A_WM	0.0972911	-2.0994	20.1474	1.60278	9.52471	1.40809	-90.6643	-5.70086	-77.0423	-0.414407	5.81682	-44.0582	H100A	H3	105.707	111.989	4.18	1.43	99999	99999	0.00717828
H100A_WN	0.187617	-1.51833	45.8044	-1.84442	10.2709	1.36055	-3.47544	-8.83834	-6.68556	-0.229872	4.82745	-0.744577	H100A	H3	105.707	74.7043	4.18	3.69	99999	99999	0.0107556
H100A_WP	0.0784304	-2.71315	46.4943	1.07183	9.64485	1.42512	-150.92	-8.68766	-148.588	-0.933247	4.84595	-57.3885	H100A	H3	105.707	72.6718	4.18	4.17	99999	99999	0.0502342
H100A_WQ	0.160577	-1.41451	31.8469	-4.56809	9.09721	1.29116	-16.429	-5.8173	-19.1525	-0.917276	3.92575	-10.8098	H100A	H3	105.707	86.4441	4.18	1.15	99999	99999	0.0234792
H100A_WR	0.295949	-0.954052	15.7057	-5.90851	7.88035	0.850275	-12.8212	-3.81903	-14.2746	0.76128	3.2779	-8.27658	H100A	H3	105.707	105.723	4.18	4.2	85	99999	0.226316
H100A_WS	0.0999995	-2.33509	52.2565	-0.218001	10.1054	1.7333	-3.64478	-12.1636	-9.13366	-0.286449	6.59623	3.43029	H100A	H3	105.707	69.4633	4.18	12.68	99999	99999	0.0948362
H100A_WT	0.0890143	-2.49752	50.1872	0.9742	9.79796	1.57034	-4.73842	-10.3282	-9.54551	0.0227843	5.71637	1.91621	H100A	H3	105.707	71.0975	4.18	5.97	99999	99999	0.0293347
H100A_WV	0.0727798	-2.46281	40.6364	4.04998	10.0502	1.41926	-6.25317	-9.11989	-10.0499	-0.61403	5.32311	-0.250687	H100A	H3	105.707	79.3929	4.18	5.21	99999	99999	0.0376737
H100A_WY	0.362679	-0.681482	15.6863	-0.576911	7.76133	0.581398	-0.947932	-2.66157	-3.06283	-0.34185	2.83931	-1.39587	H100A	H3	105.707	113.356	4.18	11.59	79	99999	0.0468798
H100B_FA	0.071257	-2.22348	67.66	1.22389	2.88238	0.733184	-6.1302	-8.2914	-6.91773	-0.795282	5.86571	-2.2733	H100B	H3	107.203	38.5267	8.05	6.45	99999	99999	0.00407191
H100B_FD	0.20007	-1.3407	44.7018	-3.8777	3.16792	0.547137	-5.35586	-6.15087	-8.10989	0.349039	4.86605	-0.912677	H100B	H3	107.203	66.1735	8.05	5.12	99999	99999	0.00188324
H100B_FE	0.192096	-1.42021	35.4525	-3.42756	1.44418	0.52361	-5.66995	-5.14167	-7.85805	-0.134695	4.62173	-2.65851	H100B	H3	107.203	74.1558	8.05	2.15	99999	99999	0.000368162
H100B_FG	0.0650272	-2.28627	83.1871	1.21883	3.53598	0.762322	-8.01904	-9.88217	-8.66335	-0.830004	6.12069	-2.56606	H100B	H3	107.203	23.3352	8.05	13.87	99999	99999	0.00161362
H100B_FH	0.373159	-0.837669	1.70103	-3.4673	2.15548	0.267633	-2.55701	-1.89713	-4.56935	-0.135193	2.86532	-1.73103	H100B	H3	107.203	111.093	8.05	1.77	78	99999	0.000929111
H100B_FI	0.206592	-1.52158	40.7631	-0.668211	3.2778	0.616958	-26.3827	-2.88861	-24.1224	-0.810486	5.14787	-11.7895	H100B	H3	107.203	70.2896	8.05	2.46	99999	99999	0.0204824
H100B_FK	0.274625	-0.919068	3.7197	-5.0411	2.09518	0.570176	-5.95834	-3.13359	-8.36795	0.13435	5.14186	-3.32369	H100B	H3	107.203	104.247	8.05	0.95	99999	99999	0.000140891
H100B_FL	0.184756	-1.59549	24.6255	-0.0012576	1.99539	0.54692	-97.4426	-4.04967	-96.3925	-0.689164	4.7408	-47.178	H100B	H3	107.203	90.7833	8.05	4.94	99999	99999	0.04367
H100B_FM	0.220367	-1.21963	7.26165	-0.435632	2.59343	0.651599	-5.74248	-3.23631	-4.32647	-0.848324	5.37495	-1.30905	H100B	H3	107.203	103.727	8.05	1.48	99999	99999	0.000796299
H100B_FN	0.195999	-1.43121	36.2617	-2.88038	2.80494	0.546812	-3.85795	-5.18067	-6.73002	-0.408589	4.53603	-2.72048	H100B	H3	107.203	73.7469	8.05	3.12	99999	99999	0.000875647
H100B_FP	0.230898	-1.43625	57.5477	-0.900391	3.02083	0.651599	-160.99	-3.4979	-145.071	-0.950892	4.94553	-50.1143	H100B	H3	107.203	46.9697	8.05	4.6	99999	99999	0.000738836
H100B_FQ	0.200074	-1.42747	37.0708	-2.50085	2.79706	0.57023	-5.44939	-4.63577	-7.47192	-0.642321	4.88298	-2.59202	H100B	H3	107.203	73.6162	8.05	1.04	99999	99999	0.000158628
H100B_FR	0.2998	-1.20445	13.1457	-3.95917	2.36808	0.41931	-7.92081	-3.49477	-8.21471	-1.03361	4.21995	-3.18141	H100B	H3	107.203	79.481	8.05	3.85	84	99999	0.000942424
H100B_FS	0.169572	-1.64469	63.9925	-2.42533	1.96783	0.663254	-4.70397	-7.34108	-8.05336	0.281872	5.13998	-2.57071	H100B	H3	107.203	40.6186	8.05	10.98	99999	99999	0.0239657
H100B_FT	0.192769	-1.39617	50.7139	-2.16703	2.57379	0.593324	-4.01045	-5.82065	-7.00238	0.264444	4.61159	-0.838796	H100B	H3	107.203	55.8029	8.05	5.05	99999	99999	0.00149275
H100B_FV	0.167799	-1.50863	47.6798	0.763249	2.25399	0.639944	-9.76913	-3.90838	-10.4744	-0.643921	5.1401	-3.54552	H100B	H3	107.203	60.8124	8.05	4.54	99999	99999	0.0391738
H100B_FW	0.542046	-0.609217	-12.3124	-2.38284	-0.395183	0.348461	-6.54213	0.994307	-4.83263	0.01292	2.39387	-1.99469	H100B	H3	107.203	121.556	8.05	4.22	71	99999	0.000541063
H100B_FY	0.793753	0.351652	-23.5831	-2.55064	-1.37579	5.40836e-05	-0.34995	0.798112	-1.31683	0.459023	1.49802	-0.636222	H100B	H3	107.203	123.848	8.05	13	19	99999	0.0195959		0.621
H100C_GA	0.64889	-0.167386	0	0.10767	0.266615	0.0697137	-4.88089	1.21284	-0.739656	0.384705	1.83198	-0.0559992	H100C	H3	0	0	12.75	5.82	99999	99999	0.0342348
H100C_GD	0.805791	0.222539	0	-7.07528	0.362019	-0.0930238	-2.95732	4.11262	-0.560089	2.53782	1.00998	0.0646133	H100C	H3	0	0	12.75	4.47	99999	7	0.00475734		0.308
H100C_GE	0.749036	0.0716875	0	-6.27805	0.0746182	-0.581669	-8.77167	4.88876	-5.3196	1.90646	-3.39363	0.0314467	H100C	H3	0	0	12.75	1.96	99999	99999	0.0199783
H100C_GF	0.700482	0.0472809	0	-3.29662	0.319858	-1.02359	-321.317	10.9887	-315.843	1.03026	-5.32968	0.00347535	H100C	H3	0	0	12.75	10.39	99999	99999	0.000496584
H100C_GH	0.765199	0.326907	0	-6.60631	0.252695	-1.04657	-18.8042	8.02059	-13.7032	1.12787	-8.00563	-0.449596	H100C	H3	0	0	12.75	1.94	99999	15	0.00023972		0.391
H100C_GI	0.612645	-0.257398	0	-1.06059	0.337842	-0.139103	-57.2334	6.23141	-39.2533	-0.00137628	0.388942	-10.2068	H100C	H3	0	0	12.75	2.37	99999	99999	0.000536062
H100C_GK	0.72569	-0.0943796	0	-4.03954	0.116964	-0.11655	-17.569	5.05394	-11.6136	0.0155587	0.622479	-0.109165	H100C	H3	0	0	12.75	0.89	99999	99999	0.00346917
H100C_GL	0.778606	0.0776117	0	-0.92972	0.24353	-0.232776	-8.27125	7.39214	-0.789675	0.43991	0.145716	-0.0449695	H100C	H3	0	0	12.75	5.03	99999	13	0.0045012		0.455
H100C_GM	0.760416	-0.00760094	0	-2.72828	0.46253	-0.04662	-8.56986	5.94434	-0.483109	0.138061	1.06835	-0.0828308	H100C	H3	0	0	12.75	1.85	99999	99999	0.000779757
H100C_GN	0.735396	0.0214496	0	-4.50915	0.170263	-0.139536	-3.21552	4.65186	-1.41766	0.634027	0.496579	-0.224582	H100C	H3	0	0	12.75	3.2	99999	99999	0.000378592
H100C_GP	0.531853	-0.401469	0	0.304724	0.345061	0.151218	-345.311	3.58947	-314.441	0.630549	2.30758	-0.0650259	H100C	H3	0	0	12.75	4.78	99999	99999	0.00128422
H100C_GQ	0.793114	0.12217	0	-7.5133	0.369559	-0.278963	-8.98578	7.65305	-2.93504	0.00568406	0.102004	0.0833208	H100C	H3	0	0	12.75	1.13	99999	9	0.00118938		0.614
H100C_GR	0.731068	-0.0191274	0	-5.13232	-0.0861903	-0.04662	-10.505	5.91272	-4.3056	0.512635	1.06835	-0.387303	H100C	H3	0	0	12.75	3.62	99999	99999	0.0423012
H100C_GS	0.75521	-0.0375376	0	-2.41133	0.0475292	0.0697137	-4.78105	1.58411	-0.718639	1.03605	1.83198	0.124939	H100C	H3	0	0	12.75	9.38	99999	99999	0.00912378
H100C_GT	0.716308	-0.105926	0	-2.10437	0.185163	0.0465119	-8.69279	3.53672	0.203507	0.422041	1.75022	-0.0263745	H100C	H3	0	0	12.75	4.29	99999	99999	0.00463135
H100C_GV	0.614109	-0.344763	0	-0.447468	0.045842	0.000108167	-66.1411	4.47402	-48.3798	-0.181486	1.25703	-23.1924	H100C	H3	0	0	12.75	4.14	99999	99999	0.0042212
H100C_GW	0.74062	0.175926	0	-6.42697	0.211943	-1.09298	-191.853	11.6941	-183.352	1.62181	-7.42311	0.0322684	H100C	H3	0	0	12.75	3.77	99999	99999	0.000563666
H100C_GY	0.741967	0.22332	0	-5.6487	0.244929	-1.32586	-313.187	9.98757	-307.043	1.06512	-10.9401	-2.06768	H100C	H3	0	0	12.75	16.05	99999	99999	0.000359017
H100D_EA	0.160249	-1.45861	34.2895	6.22409	1.16778	0.930238	-2.934	-2.65813	-1.21965	-6.23259	11.0128	3.73605	H100D	H3	53.1808	13.5974	1.76	5.62	99999	99999	0.00793148
H100D_ED	0.28402	-0.910752	23.4965	2.10061	0.437701	0.558034	-1.74584	-1.04989	-0.96054	-3.86595	7.51405	4.69162	H100D	H3	53.1808	24.0206	1.76	4.09	86	99999	0.0978504
H100D_EF	0.219838	-1.35985	15.1635	3.74796	0.816745	0.651383	-6.39327	1.55777	-2.91324	-6.27154	8.87138	2.59226	H100D	H3	53.1808	31.7398	1.76	12.95	99999	99999	0.000374609
H100D_EG	0.175537	-1.60515	55.2102	6.13854	1.16778	0.906982	-4.38096	-3.47744	-2.04212	-6.05082	10.7228	4.55113	H100D	H3	53.1808	-7.93279	1.76	11.48	99999	99999	0.00782008
H100D_EH	0.281128	-1.01473	9.88956	1.95622	0.656493	0.651166	-4.03265	0.975629	-1.65652	-5.06238	8.72079	5.09355	H100D	H3	53.1808	39.1616	1.76	2.29	99999	99999	0.00109207
H100D_EI	0.469621	-0.402289	-4.39833	5.33094	-0.646071	0.848707	-0.52656	2.33528	2.3605	-6.45787	10.8585	7.98775	H100D	H3	53.1808	51.7705	1.76	2.24	77	99999	0.00150923
H100D_EK	0.220423	-1.28839	16.237	3.71717	0.652245	0.930238	-1.88285	-0.403656	-1.23089	-6.2155	11.0128	3.73226	H100D	H3	53.1808	31.775	1.76	0.86	99999	99999	0.00606034
H100D_EL	0.224149	-1.3112	12.7652	4.45614	0.447214	0.837214	-4.38456	0.279397	-3.18598	-6.38825	10.4398	2.95204	H100D	H3	53.1808	39.4742	1.76	5.06	99999	99999	0.00165733
H100D_EM	0.20461	-1.34296	15.3351	4.31149	0.949637	0.930238	-3.78112	-0.508724	-1.25065	-6.54824	11.0128	1.19175	H100D	H3	53.1808	26.1416	1.76	2.41	99999	99999	0.000675002
H100D_EN	0.237436	-1.24656	24.9349	3.16095	0.520385	0.860416	-2.88115	-0.682829	-0.809415	-5.16688	10.5325	6.07536	H100D	H3	53.1808	21.6561	1.76	2.9	99999	99999	0.00897093
H100D_EP	0.246476	-1.13419	29.9392	5.45495	0.628043	0.918691	-80.7226	1.6653	-65.5579	-5.87373	11.0128	7.88257	H100D	H3	53.1808	15.1274	1.76	4.73	99999	99999	0.0021605
H100D_EQ	0.227736	-1.30107	25.1995	3.67157	0.822757	0.930238	-1.26408	-0.477297	-0.687096	-5.52028	11.0128	3.53574	H100D	H3	53.1808	18.9688	1.76	1	99999	99999	0.026162
H100D_ER	0.216568	-1.36218	13.9698	3.77405	0.918334	0.930238	-4.24577	-0.640338	-2.13775	-6.86856	11.0128	3.17455	H100D	H3	53.1808	40.4417	1.76	3.35	99999	99999	0.00148784
H100D_ES	0.271054	-1.00913	30.9381	4.31671	0.650981	0.930238	-2.19618	-2.15358	-1.70173	-5.60545	11.0128	6.71268	H100D	H3	53.1808	17.9275	1.76	7.67	99999	99999	0.00438792
H100D_ET	0.283072	-0.967597	22.6337	4.28172	0.404522	0.930238	-1.84674	-0.883993	-0.540286	-5.66856	11.0128	6.51315	H100D	H3	53.1808	24.2937	1.76	3.68	87	99999	0.00476579
H100D_EV	0.354788	-0.96371	19.8222	6.38477	-0.273869	0.930238	-0.709972	0.618918	2.23204	-6.29712	11.0128	6.09648	H100D	H3	53.1808	25.6292	1.76	3.53	80	99999	0.00507496
H100D_EW	0.236763	-1.44519	-2.98912	2.8148	0.168512	0.930238	-7.42538	1.38161	-3.46732	-5.92192	9.62847	0.21994	H100D	H3	53.1808	42.9549	1.76	3.87	99999	99999	0.000221265
H100D_EY	0.263175	-1.11225	13.3497	3.55216	0.277151	0.604763	-5.21956	1.45952	-3.04701	-6.35472	8.2702	5.55014	H100D	H3	53.1808	33.9899	1.76	17.82	99999	99999	0.000706193
H100E_SA	0.642453	-0.192395	-2.17805	2.00887	0.838795	0	0.420519	-0.166894	1.21881	-0.325284	0	-0.417486	H100E	H3	49.9827	51.9886	6.43	5.45	99999	99999	0.0790053
H100E_SD	0.676358	0.112082	-3.63602	-2.65535	1.66124	-0.533751	-1.24285	1.33271	-2.13586	-0.886408	-4.1528	0.553382	H100E	H3	49.9827	50.689	6.43	3.7	99999	99999	0.0403309
H100E_SE	0.75724	0.215363	-8.17339	-1.81337	2.21486	-0.25522	-0.315908	1.85674	1.33067	1.06688	-1.43049	-0.162218	H100E	H3	49.9827	54.7243	6.43	1.58	27	99999	0.0373634		0.796
H100E_SF	0.641973	-0.0410035	-3.96958	-0.839936	1.34871	-0.510711	-4.28177	4.45404	-0.163062	-0.503195	-3.87468	-1.14285	H100E	H3	49.9827	50.1768	6.43	15.31	99999	99999	0.58835
H100E_SG	0.471712	-0.368459	4.63508	1.85365	1.51239	-0.034911	-2.13594	-1.62605	-0.157925	-0.235902	-0.161883	-0.721766	H100E	H3	49.9827	51.474	6.43	10.36	99999	99999	0.0704337
H100E_SH	0.768321	0.294111	-5.6381	-2.51476	2.79759	-0.638862	-1.41944	3.81824	1.27826	0.541319	-4.15322	0.0488906	H100E	H3	49.9827	50.1721	6.43	2.26	23	99999	0.016042		0.585
H100E_SI	0.416264	-0.769797	-7.95337	1.08815	1.66396	-0.302273	-17.4594	4.73208	-10.1972	-0.526807	-1.17041	-6.34406	H100E	H3	49.9827	59.2729	6.43	1.96	99999	99999	0.181175
H100E_SK	0.726409	0.354962	-9.48453	-9.00953	2.1926	-0.754277	-121.678	6.93432	-119.089	2.75807	-4.28627	-60.5448	H100E	H3	49.9827	52.1559	6.43	0.88	99999	99999	0.0270688
H100E_SL	0.65781	-0.00602097	-3.66962	0.456512	0.644951	-0.0928074	-0.255208	3.86232	2.02421	-0.698737	-0.329446	1.27938	H100E	H3	49.9827	50.867	6.43	5.42	99999	99999	3.89943
H100E_SM	0.640814	-0.112795	-5.01205	-0.699802	2.14464	-0.139427	-2.95066	3.797	0.92671	-0.659863	-0.564599	0.355145	H100E	H3	49.9827	53.1846	6.43	3.27	99999	99999	0.014627
H100E_SP	0.486427	-0.440549	-13.1132	0.963162	2.30833	-0.02331	-1.8999	1.4506	-3.04442	-0.57706	-0.155208	0.150607	H100E	H3	49.9827	56.6788	6.43	4.77	99999	99999	0.20485
H100E_SQ	0.811213	0.389085	-6.40438	-3.96561	1.44724	-0.313658	-0.14805	3.9373	0.818343	0.762844	-0.965854	0.207121	H100E	H3	49.9827	51.9955	6.43	1.05	12	99999	0.0581457		0.705
H100E_SR	0.654853	0.120419	-12.1751	-5.53309	1.51462	-0.33686	-2.89901	5.43968	-1.00003	0.800134	-1.22394	-1.3564	H100E	H3	49.9827	68.4811	6.43	3.53	99999	99999	0.0508035
H100E_ST	0.850961	0.471687	-10.2091	-0.913312	-0.204936	-0.186156	-0.535008	1.62135	2.45598	1.44712	-1.30005	0.913306	H100E	H3	49.9827	52.4895	6.43	2.87	4	99999	0.132253		0.728
H100E_SV	0.366879	-1.03418	-15.4239	1.85733	0.255234	-0.209412	-15.3636	3.30601	-8.38403	-0.977477	-0.727529	-6.798	H100E	H3	49.9827	59.5279	6.43	2.93	99999	99999	0.174699
H100E_SW	0.65151	0.0454061	-1.54313	-1.94158	1.4467	-0.847138	-23.2181	8.81164	-19.3163	-0.521026	-8.47041	-10.0773	H100E	H3	49.9827	51.0223	6.43	3.7	99999	99999	0.0198258
H100E_SY	0.653702	0.00520376	-3.19514	-1.72291	0.99622	-0.545352	-4.25892	4.58258	-1.0255	-0.431807	-4.71288	-0.904441	H100E	H3	49.9827	49.8539	6.43	19.58	99999	99999	0.0564261
H100F_LA	0.267582	-1.38651	25.6301	1.59467	1.16019	0.116388	-6.20896	-9.13102	-5.71961	-0.284366	0.204842	1.28983	H100F	H3	48.948	23.0641	4.82	5.28	99999	99999	0.169222
H100F_LD	0.400777	-0.7462	15.321	-8.3736	1.83223	0.0233641	-10.6301	-4.93178	-10.5913	0.306316	0.12654	-0.666926	H100F	H3	48.948	32.316	4.82	3.91	99999	99999	0.0848837
H100F_LE	0.461472	-0.475114	5.41698	-10.4576	1.54913	-0.279017	-9.51639	-1.66791	-10.1089	-0.352027	-1.09525	-2.20856	H100F	H3	48.948	40.1533	4.82	1.58	99999	99999	0.0950614
H100F_LF	0.639918	0.0783318	-0.266919	-2.82139	0.961222	-0.47672	-250.316	3.89705	-246.916	0.516794	-4.99835	-94.8209	H100F	H3	48.948	49.2977	4.82	16.02	54	99999	0.238003
H100F_LG	0.300117	-1.19781	32.4443	0.790444	1.26286	0.0291375	-10.2254	-11.9651	-9.16772	0.0164467	-0.685116	3.52975	H100F	H3	48.948	13.2772	4.82	10.48	99999	99999	0.142238
H100F_LH	0.599795	0.125368	-2.96543	-8.72902	2.01621	-0.907306	-73.7919	1.53729	-72.418	0.538125	-6.73944	-33.7708	H100F	H3	48.948	50.5683	4.82	2.58	99999	99999	0.299305
H100F_LI	0.500693	-0.370125	1.6704	-0.0348054	1.92983	-0.394702	-89.9143	0.980954	-85.2423	0.00289833	-2.16609	-0.467349	H100F	H3	48.948	50.2277	4.82	1.84	99999	99999	0.344327
H100F_LK	0.546368	-0.013712	9.57377	-14.0917	1.3948	-0.62764	-27.7843	2.58918	-27.2376	0.095038	-5.29368	-11.9495	H100F	H3	48.948	38.4904	4.82	0.81	99999	99999	0.200409
H100F_LM	0.534649	-0.119139	-11.3453	-2.53867	2.25938	-0.197324	-12.6922	1.87533	-10.0079	0.185297	-0.990059	-3.69912	H100F	H3	48.948	61.1145	4.82	3.99	99999	99999	0.0893978
H100F_LN	0.421412	-0.574744	10.0147	-5.94147	0.714538	0.0233641	-7.8055	-3.6201	-7.37141	-0.371877	0.12654	-1.39476	H100F	H3	48.948	37.1382	4.82	2.86	99999	99999	0.127805
H100F_LP	0.340625	-1.04346	23.0912	-2.10814	2.60726	-0.267308	-436.325	-3.03007	-428.586	-1.10754	-2.57997	2.23105	H100F	H3	48.948	24.3438	4.82	4.77	99999	99999	0.875947
H100F_LQ	0.660147	0.440406	-6.93783	-8.60149	1.06518	-0.244052	-5.20158	0.0412671	-5.35264	1.05995	-1.72517	-1.75379	H100F	H3	48.948	55.8701	4.82	0.93	51	99999	0.312364
H100F_LR	0.708405	0.742798	-0.0706238	-17.3209	-0.0974091	-1.39476	-67.9048	7.42462	-66.7029	2.03336	-16.3255	-27.9441	H100F	H3	48.948	56.2131	4.82	3.21	39	99999	0.398052
H100F_LS	0.314345	-1.00132	17.6844	-3.0472	0.567767	0.116388	-7.34758	-8.44199	-8.71421	0.184752	0.204842	-1.94049	H100F	H3	48.948	30.5909	4.82	5.55	99999	99999	0.586921
H100F_LT	0.473513	-0.406678	17.6899	-4.51555	0.378138	-0.232451	-7.40179	-4.91716	-8.03812	1.88212	-2.38677	3.83621	H100F	H3	48.948	31.2592	4.82	2.98	99999	99999	0.358406
H100F_LV	0.350595	-0.990539	16.1517	0.994246	0.928673	-0.0696597	-111.126	-2.47973	-109.733	0.104568	-0.776148	0.756148	H100F	H3	48.948	32.7963	4.82	2.47	99999	99999	0.19698
H100F_LW	0.677271	0.541189	2.94452	-7.01329	1.03705	-0.755629	-423.266	10.1146	-419.661	0.45997	-6.95931	-200.241	H100F	H3	48.948	43.715	4.82	3.78	45	99999	0.0493279
H100F_LY	0.559115	-0.242807	-4.14819	-7.24668	0.211452	-0.74419	-601.285	6.18203	-598.411	-1.11981	-7.33697	-274.808	H100F	H3	48.948	52.0202	4.82	20.85	99999	99999	0.240155
H100G_IA	0.209273	-1.65769	43.1272	0.419059	2.88906	0.104571	-4.24938	-6.80808	-5.16572	-0.092435	0.33285	-1.44687	H100G	H3	74.3595	21.7686	1.56	5.15	99999	99999	1.61389
H100G_ID	0.397952	-0.913266	32.8882	-4.77195	3.29077	-0.116334	-2.75642	-4.30502	-6.90359	0.8084	-0.0991065	-2.04195	H100G	H3	74.3595	35.6583	1.56	3.72	99999	99999	0.866847
H100G_IE	0.387557	-0.94133	21.3505	-2.81794	2.86214	0.0929697	-2.72222	-3.89853	-4.87306	0.430059	0.332859	-1.75239	H100G	H3	74.3595	47.6288	1.56	1.52	99999	99999	2.16435
H100G_IF	0.547565	-0.257338	-16.3036	-1.73275	-0.788904	-1.36028	-599.643	6.68454	-596.062	1.49405	-8.60687	-192.333	H100G	H3	74.3595	88.7534	1.56	17.16	70	99999	2.56624
H100G_IG	0.224834	-1.57855	49.8121	-0.20489	2.66794	0.0929562	-8.43644	-8.27067	-7.1075	-0.0821513	0.272111	-2.2502	H100G	H3	74.3595	21.1235	1.56	10.83	99999	99999	4.71301
H100G_IH	0.52496	-0.363314	7.06178	-6.73	3.05715	-0.744839	-246.297	2.51914	-244.927	0.825823	-3.39018	-124.769	H100G	H3	74.3595	85.7143	1.56	2.01	75	99999	0.594619
H100G_IK	0.406419	-0.879878	9.67696	-2.7616	2.62567	0.0754872	-3.87441	-2.75441	-4.60107	-0.0940938	0.332872	-2.36539	H100G	H3	74.3595	56.3977	1.56	0.95	99999	99999	1.4234
H100G_IL	0.433233	-0.907978	2.55923	0.513681	-1.19469	-0.139752	-78.1152	-0.484964	-77.0189	0.153391	-0.488516	-37.6615	H100G	H3	74.3595	76.6709	1.56	4.74	99999	99999	4.64639
H100G_IM	0.509982	-0.563296	12.0713	-0.157888	2.64727	0.0464308	-2.56302	-1.59283	-1.11502	0.146727	0.292649	-1.65777	H100G	H3	74.3595	57.1215	1.56	5.55	99999	99999	0.655241
H100G_IN	0.431377	-0.80125	22.6144	-3.5482	2.54014	-0.127989	-2.09169	-3.14351	-5.03755	0.203499	-0.138131	-1.76908	H100G	H3	74.3595	49.7541	1.56	3.06	99999	99999	0.892456
H100G_IP	0.284305	-1.46733	17.2685	-1.18516	3.01529	-0.24416	-259.756	-1.28114	-256.076	-1.3884	-0.904959	-124.608	H100G	H3	74.3595	52.5326	1.56	4.19	99999	99999	5.11541
H100G_IQ	0.528986	-0.28257	1.9495	-3.28459	1.27389	-0.116712	-3.07132	-1.7235	-3.55088	0.629465	-0.965342	-2.24173	H100G	H3	74.3595	87.1699	1.56	0.89	74	99999	1.25828
H100G_IR	0.476611	-0.581646	3.11834	-3.60042	2.49901	-0.104625	-4.57517	-1.88605	-3.78406	0.606777	-0.150538	-2.0866	H100G	H3	74.3595	71.897	1.56	3	99999	99999	2.82016
H100G_IS	0.260734	-1.46122	43.3834	-1.71565	1.93956	0.104571	-4.39245	-6.31758	-6.2606	0.257812	0.33285	-1.96302	H100G	H3	74.3595	22.7933	1.56	4.66	99999	99999	8.88852
H100G_IT	0.396807	-0.873325	24.1925	-2.16773	0.501935	0.0698219	-4.46859	-4.2658	-4.5112	0.653628	0.21641	-2.28087	H100G	H3	74.3595	43.9562	1.56	2.27	99999	99999	1.46675
H100G_IV	0.428214	-0.546527	17.456	1.05129	1.01085	0.0232559	-1.28566	-2.25788	-1.19146	0.0270183	0.0200127	-1.52382	H100G	H3	74.3595	53.7979	1.56	2.28	99999	99999	1.32564
H100G_IW	0.467574	-0.646131	8.47024	-3.30675	1.79251	-0.610347	-79.4159	3.07807	-70.6395	1.34985	-1.83317	-24.1756	H100G	H3	74.3595	56.8968	1.56	4.04	99999	99999	2.04772
H100G_IY	0.605936	-0.0462745	-37.3027	-6.17256	-1.91569	-1.80171	-731.708	8.32178	-723.185	-0.282423	-16.5208	-259.351	H100G	H3	74.3595	115.24	1.56	21.5	57	99999	4.0931
H27_YA	0.288375	-0.744842	0	1.73886	0	0.813958	-4.80885	-11.9552	-7.37768	-0.86369	6.95489	0.578732	H27	H1	0	0	34.61	0.9	99999	99999	5.11828e-06
H27_YD	0.476436	-0.248563	0	-5.47844	0	0.325637	-10.2575	-8.60903	-6.51839	3.10459	0.533924	0.446957	H27	H1	0	0	34.61	3.18	99999	44	0.0046469
H27_YE	0.339165	-0.484514	0	-7.87469	0	0.592999	-13.6039	-5.38131	-12.9123	-1.0014	5.13977	-0.270084	H27	H1	0	0	34.61	0.12	99999	99999	2.576e-05
H27_YF	0.713372	-0.135462	0	1.50622	0	-0.116226	-0.397893	-0.9758	-0.0934346	-0.370295	-0.0570578	-0.341494	H27	H1	0	0	34.61	35.18	99999	22	0.0121792		0.745
H27_YG	0.261464	-0.825865	0	0.96763	0	0.808144	-8.60475	-13.8892	-9.56594	-1.01903	7.21193	0.438653	H27	H1	0	0	34.61	22.28	99999	99999	1.24978e-05
H27_YH	0.665109	-0.165342	0	-3.7662	0	-0.0577883	-4.1027	-3.14229	-4.33431	-0.197297	-2.75716	-0.0294619	H27	H1	0	0	34.61	0.39	99999	30	0.00576673
H27_YI	0.315141	-0.919852	0	0.905832	0	0.604709	-65.4588	-5.82131	-62.9263	-0.351512	4.9557	-6.24034	H27	H1	0	0	34.61	0.38	99999	99999	2.00589e-05
H27_YK	0.305618	-0.905035	0	-3.4048	0	0.534887	-58.2904	-6.60722	-58.2232	-1.44611	4.71998	-2.70924	H27	H1	0	0	34.61	0.02	99999	99999	8.51095e-05
H27_YL	0.404353	-0.448959	0	1.6338	0	0.337184	-113.225	-4.08039	-112.099	-0.229055	3.404	-0.0536464	H27	H1	0	0	34.61	0.94	99999	99999	7.06722e-05
H27_YM	0.393861	-0.581758	0	-0.295762	0	0.581453	-8.45658	-2.9024	-5.53503	-1.32682	5.14995	-0.382946	H27	H1	0	0	34.61	0.03	99999	99999	9.07232e-07
H27_YN	0.330336	-0.553613	0	-3.62375	0	0.592945	-9.35042	-6.95664	-7.37084	-0.530982	5.54084	-0.363942	H27	H1	0	0	34.61	0.38	99999	99999	0.00393889
H27_YP	0.314527	-0.651996	0	-0.436921	0	0.593135	-223.592	-8.10052	-198.942	-0.39722	6.33	0.567921	H27	H1	0	0	34.61	0.02	99999	99999	6.80126e-06
H27_YQ	0.366525	-0.547035	0	-5.17106	0	0.581453	-15.2293	-4.10909	-14.2428	-2.84122	5.14031	-0.203908	H27	H1	0	0	34.61	0.01	99999	99999	7.39919e-05
H27_YR	0.383195	-0.779328	0	-5.67342	0	0.302003	-60.3454	-2.82665	-58.825	-2.8256	3.01363	-10.1115	H27	H1	0	0	34.61	0.05	99999	99999	2.15254e-05
H27_YS	0.294367	-0.740681	0	-1.5353	0	0.790756	-5.73316	-11.3373	-9.60903	-0.714349	6.75807	0.46638	H27	H1	0	0	34.61	0.64	99999	99999	0.00218282
H27_YT	0.305171	-0.684224	0	-1.00208	0	0.534887	-8.07848	-8.76828	-9.64273	-0.416909	4.45877	-0.0531154	H27	H1	0	0	34.61	0.08	99999	99999	7.54885e-06
H27_YV	0.292669	-0.928409	0	2.19708	0	0.67453	-41.9029	-7.24943	-41.122	-0.231586	5.70526	-4.62115	H27	H1	0	0	34.61	0.69	99999	99999	1.64887e-05
H27_YW	0.588427	-0.258682	0	-1.32927	0	-0.685807	-150.2	6.55538	-138.848	0.154017	-8.69176	-33.8139	H27	H1	0	0	34.61	0.03	99999	38	2.04298e-05
H28_PA	0.71838	0.339688	3.64724	0.915578	-1.16648	-0.058221	3.71102	-1.01865	2.64388	0.0447262	-0.077829	3.26449	H28	H1	39.2025	38.6996	1.35	1.21	99999	99999	0.901652
H28_PD	0.845759	1.08635	-20.4081	-9.89289	-1.12936	-0.826262	2.12772	3.35901	2.02828	5.93496	-1.99716	-1.27273	H28	H1	39.2025	62.1194	1.35	0.52	7	99999	0.249746		0.31
H28_PE	0.711194	0.31497	-36.0766	-6.43295	-1.17739	-0.372149	-7.46667	3.0818	-5.57089	2.57638	-0.628162	-5.48586	H28	H1	39.2025	79.3012	1.35	0.04	99999	99999	0.0131171
H28_PF	0.571419	-0.301321	-28.4374	-0.858919	-1.02182	-0.0932401	-14.703	1.19254	-9.593	-0.298706	-0.055818	-5.90366	H28	H1	39.2025	72.8775	1.35	0.21	99999	99999	0.18727
H28_PG	0.584582	-0.100434	19.5599	0.456055	0.776027	-0.0175231	0.216769	-2.75201	0.657613	0.0136712	-0.183435	2.67276	H28	H1	39.2025	19.9788	1.35	0.27	99999	99999	0.314118
H28_PH	0.717265	0.115059	-20.9803	-1.99897	-0.287114	-0.0815851	-1.38037	0.558243	1.86381	0.605595	-0.0363844	-0.448621	H28	H1	39.2025	69.7316	1.35	0.05	99999	99999	0.027682
H28_PI	0.708365	0.203566	-16.7834	-0.765486	-1.63113	-0.127989	-1.81593	2.59599	2.26001	-0.304496	-0.116533	-2.29393	H28	H1	39.2025	64.8314	1.35	2.91	99999	99999	7.25286
H28_PK	0.677353	-0.0104604	-22.8252	-1.5533	-0.357383	-0.011655	-2.50955	0.0484926	1.1068	-0.248292	0.0803657	-0.351421	H28	H1	39.2025	65.0794	1.35	0.42	99999	99999	0.260992
H28_PL	0.554264	-0.244067	-28.9627	-0.276442	-4.37431	-0.302544	-11.0318	1.7006	-6.25324	-0.238426	-0.390519	-6.9748	H28	H1	39.2025	74.573	1.35	0.18	99999	99999	0.114781
H28_PM	0.713386	0.171047	-30.9558	-2.41263	-1.20168	-0.104679	-3.09275	2.83459	1.48796	0.268997	-0.0776445	-2.43294	H28	H1	39.2025	67.3133	1.35	0.33	99999	99999	0.645693
H28_PN	0.874509	0.747955	-21.9763	-4.17495	-1.196	-0.359737	2.88661	2.07155	3.84651	2.04413	-0.852773	-0.482629	H28	H1	39.2025	61.2644	1.35	2.38	3	99999	2.92881		0.097
H28_PQ	0.642067	0.149557	-39.5692	-5.1919	-1.81134	-0.38375	-16.2906	4.17728	-14.0413	-0.664254	-0.64807	-11.4445	H28	H1	39.2025	83.6636	1.35	0.02	99999	99999	0.00497581
H28_PR	0.716981	0.308433	-42.6413	-4.20312	-1.39569	-0.255275	-2.16949	3.64137	0.226085	-0.936489	-0.379097	-1.39068	H28	H1	39.2025	62.4066	1.35	1.25	99999	99999	1.57738
H28_PS	0.848372	0.729291	-3.71488	-3.02355	-2.25762	-0.209412	3.49091	-0.110951	1.47355	0.74836	-0.45138	-0.186958	H28	H1	39.2025	45.6306	1.35	32.37	5	99999	27.1634		0.891
H28_PT	0.847373	0.682335	-16.4253	-1.02699	-2.33939	-0.209358	2.92854	2.38414	2.0052	0.0441268	-0.314427	-0.215112	H28	H1	39.2025	58.45	1.35	56.1	6	99999	109.261		0.687
H28_PV	0.689284	0.189713	-11.1441	-0.00899816	-2.76464	-0.104787	-0.623616	1.89837	2.8555	-0.267932	-0.0764736	-2.72418	H28	H1	39.2025	54.8325	1.35	0.22	99999	99999	0.197638
H28_PW	0.573938	-0.0168787	-71.3325	-1.06346	-5.65091	-0.582642	-230.586	4.4764	-223.638	0.114463	-1.2288	-116.606	H28	H1	39.2025	122.525	1.35	0.01	99999	99999	0.00279968
H28_PY	0.629944	-0.190831	-35.17	-0.903937	-1.30151	-0.0699301	-5.26598	1.08337	-0.594749	-0.141439	-0.0169438	-1.41111	H28	H1	39.2025	85.5379	1.35	0.14	99999	99999	0.129668
H29_FL	0.463069	-0.348284	0	0.775981	0	0.383588	-8.63719	-4.29866	-6.30943	-0.487319	1.34828	-0.0101535	H29	H1	0	0	76.43	7.66	99999	46	0.0160328
H29_FP	0.318292	-0.722533	-7.07925	-0.505647	0	0.604654	-11.2077	-8.40442	-13.1893	-0.597855	2.34751	0.0195618	H29	H1	0	14.1585	76.43	0.05	81	99999	5.00367e-05
H29_FR	0.56467	-0.261708	-4.26403	-9.53259	0	-0.186318	-375.185	-1.93486	-368.31	1.50878	-0.661834	-109.626	H29	H1	0	8.52807	76.43	0.03	65	99999	1.21654e-05
H29_FT	0.303937	-0.755238	0	-1.72687	0	0.569798	-6.94927	-8.26569	-9.11698	-0.0423424	2.55203	-0.0201108	H29	H1	0	0	76.43	0.16	99999	50	3.12262e-05
H29_FW	0.477682	-0.438235	-6.82773	-5.75546	0	-0.75617	-160.383	-0.345336	-150.403	-1.04206	-3.05785	-17.5701	H29	H1	0	13.6555	76.43	0	99999	99999	2.03715e-05
H29_FY	0.78588	-0.0543351	0	-3.03896	0	-0.313766	-2.4159	1.34093	-3.21771	-0.221404	-0.834067	0.00258043	H29	H1	0	0	76.43	0.15	99999	10	0.00419658		0.895
H30_TA	0.506508	-0.430351	6.02572	2.2397	1.72267	0.174176	-0.477786	-2.20118	-0.808882	-0.595345	0.29725	2.70273	H30	H1	36.303	29.5639	31.07	1.2	99999	99999	0.0258858
H30_TD	0.621501	-0.125226	-3.59315	-4.38837	1.13981	-0.0694974	-3.10164	0.649202	-3.00665	1.21692	-0.358827	-0.339629	H30	H1	36.303	36.3816	31.07	2.72	99999	99999	0.00452168
H30_TE	0.731547	0.0484847	-8.65291	-2.48985	1.88263	0.0464037	-0.336315	1.12318	-1.12113	0.580178	0.0522626	0.890406	H30	H1	36.303	46.15	31.07	0.24	31	99999	0.000482159
H30_TF	0.341577	-0.941318	-6.98211	0.663273	1.98009	-0.465443	-227.493	5.18551	-206.103	-0.256811	-1.99897	-102.493	H30	H1	36.303	42.6641	31.07	0.16	99999	99999	0.00347424
H30_TG	0.395376	-0.774296	17.0577	1.90012	2.16899	0.07233	-2.40388	-3.68312	-2.81903	-0.489419	0.0549471	1.91066	H30	H1	36.303	21.8012	31.07	2.13	99999	99999	0.00975819
H30_TH	0.498362	-0.461512	-4.5558	-2.51832	2.15314	-0.499976	-97.9862	3.73633	-89.8118	1.04345	-1.97866	-42.3399	H30	H1	36.303	41.1273	31.07	0.19	99999	99999	0.00118814
H30_TI	0.568334	-0.153422	-6.30335	1.88461	0.882302	-0.0467282	-3.42159	4.63123	1.79579	-0.742502	-1.95308	1.0578	H30	H1	36.303	52.9541	31.07	1.85	99999	99999	0.117835
H30_TK	0.511478	-0.419532	-21.1393	-2.84056	1.27915	0.326016	-7.78756	2.60993	-4.55401	-0.663017	0.187004	-1.38154	H30	H1	36.303	55.24	31.07	0.55	99999	99999	0.00629637
H30_TL	0.468853	-0.502571	-6.33959	1.67187	1.75598	-0.313279	-6.72573	3.12299	-1.52035	-0.729284	-1.5979	-4.68162	H30	H1	36.303	48.4037	31.07	0.14	99999	99999	0.00588596
H30_TM	0.621195	-0.0491421	-31.9246	0.0817158	1.13639	0.0695515	-3.04681	3.83583	0.422636	-0.580529	0.112367	-0.343777	H30	H1	36.303	72.38	31.07	0.11	99999	99999	0.00946458
H30_TN	0.625979	-0.163613	-6.7373	-1.49422	1.7039	0.0231478	-1.17677	0.882721	-1.35796	-0.710921	-0.165505	1.46823	H30	H1	36.303	41.5233	31.07	4.81	56	99999	0.0662781
H30_TP	0.416126	-0.552073	-4.38617	1.5224	1.91085	0.162467	-15.7202	0.955264	-6.41162	-0.625903	0.318298	-0.175577	H30	H1	36.303	42.9622	31.07	0.55	99999	99999	0.021235
H30_TQ	0.692137	0.074872	-16.4735	-1.44035	1.11192	-0.0464037	-0.290943	1.66976	0.559195	0.337864	-0.190396	2.44336	H30	H1	36.303	56.2504	31.07	0.04	42	99999	0.000276664
H30_TR	0.554681	-0.173695	-17.9778	-2.8102	1.02281	-0.430046	-8.42508	3.33606	-2.67827	-1.4131	-4.11189	-6.65982	H30	H1	36.303	57.0271	31.07	2.93	99999	99999	0.0179761
H30_TS	0.75347	0.127974	1.45496	-0.685769	-0.225514	0.0232019	0.0497909	-1.62235	-1.97582	0.0588963	0.0398292	-0.0467749	H30	H1	36.303	35.2624	31.07	50.75	28	99999	0.221521		0.867
H30_TV	0.524989	-0.319896	-0.793892	2.50548	1.12366	0.0929156	-1.25997	1.80029	2.39858	-0.615969	-0.137835	1.70606	H30	H1	36.303	40.3981	31.07	0.29	99999	99999	0.00875185
H30_TW	0.469777	-0.51578	-16.5597	-1.22393	1.7069	-0.999194	-155.573	6.8145	-140.833	0.0485442	-4.57733	-75.1767	H30	H1	36.303	42.6415	31.07	0.02	99999	99999	8.35675e-05
H30_TY	0.504364	-0.232543	-36.7084	-3.44713	0.608381	-1.05725	-442.222	8.97823	-415.17	0.660198	-3.14166	-207.192	H30	H1	36.303	36.5912	31.07	0.17	99999	99999	0.00198933
H31_SA	0.548107	-0.216264	12.0438	3.51604	2.88307	0.0930238	0.556269	-0.75711	1.64279	-0.887529	0.157362	0.0564508	H31	H1	43.6283	27.2297	48.76	1.52	99999	99999	0.0174512
H31_SD	0.614374	-0.0531147	-10.3309	-4.94749	2.17839	-0.337022	-5.50969	2.99414	-4.44817	1.98058	-0.622457	-5.63431	H31	H1	43.6283	47.7205	48.76	9.25	99999	99999	0.0277871
H31_SE	0.577796	-0.072842	-24.3325	-2.85351	1.96497	-0.151515	-5.27631	2.92522	-2.69843	-2.37727	-0.192841	0.215111	H31	H1	43.6283	62.5841	48.76	1.25	99999	99999	0.00156007
H31_SF	0.479858	-0.261847	-51.1605	-0.339899	-3.32966	-1.47802	-500.521	10.3369	-495.2	-0.886802	-4.10689	-244.618	H31	H1	43.6283	96.8139	48.76	0.2	99999	99999	0.00190299
H31_SG	0.366775	-0.535627	24.9451	2.86113	2.38683	0.0116685	-2.33902	-2.57723	-0.854242	-1.10468	-0.298714	-0.415928	H31	H1	43.6283	15.7403	48.76	8.33	99999	99999	0.0632785
H31_SH	0.564732	0.000150674	-46.4824	-5.00491	1.63244	-0.953602	-275.43	9.47441	-270.761	0.641313	-2.00778	-139.812	H31	H1	43.6283	87.3243	48.76	0.75	99999	99999	0.00544531
H31_SI	0.529712	-0.0376938	-24.3032	2.20279	0.471318	-0.337292	-13.3021	6.01839	-7.35432	-0.534841	-0.577914	-5.89151	H31	H1	43.6283	62.8561	48.76	0.89	99999	99999	0.0203953
H31_SK	0.790077	0.552418	-48.1762	-2.50774	0.606628	-0.244647	-2.49179	3.88413	-0.220345	0.753147	-1.06521	0.627669	H31	H1	43.6283	79.306	48.76	1.08	20	99999	0.0136772	1	1.188
H31_SL	0.807843	0.813723	-33.3817	1.93097	-6.60883	-0.0583832	0.632582	4.45793	5.26711	-0.54641	-0.0370718	3.10798	H31	H1	43.6283	74.2892	48.76	0.25	13	99999	0.00161076		0.417
H31_SM	0.619252	0.591956	-45.1202	-0.122524	0.968319	-0.337455	-4.94153	8.2289	-1.93377	-0.579451	-0.478806	-2.47509	H31	H1	43.6283	82.1387	48.76	0.12	99999	99999	0.0020123
H31_SN	0.664605	0.100929	-16.8202	-1.7329	0.00448652	-0.139644	-3.65836	2.29339	-1.36385	-1.37021	-0.632224	1.09065	H31	H1	43.6283	57.9013	48.76	12.55	99999	99999	0.281451
H31_SP	0.408688	-0.683899	7.33921	1.25721	1.97628	-0.3374	-209.802	4.65587	-191.095	-1.44548	-0.883181	-2.24606	H31	H1	43.6283	37.3151	48.76	0.22	99999	99999	0.000683076
H31_SQ	0.903754	0.880834	-29.3823	-1.55967	1.02346	-0.151731	0.530978	3.58115	3.5914	1.46893	-0.439672	2.29727	H31	H1	43.6283	66.073	48.76	0.12	1	99999	0.000690853		0.544
H31_SR	0.806182	0.570725	-44.1153	-2.71549	0.0501121	-0.384291	-2.12419	4.65121	1.95777	1.43101	-1.92919	0.227407	H31	H1	43.6283	72.8343	48.76	2.68	14	99999	0.0424258		1.033
H31_ST	0.662312	-0.0831892	-7.56572	-0.205527	1.07037	-0.186048	-1.24465	3.09213	-0.674356	0.203445	-0.8194	0.15166	H31	H1	43.6283	47.2252	48.76	10.77	99999	99999	0.31774
H31_SV	0.616186	-0.0682244	-15.5185	3.24843	-0.0237942	-0.139536	-1.65455	3.31277	3.40814	-0.6021	-0.23561	-1.69698	H31	H1	43.6283	57.8379	48.76	0.38	99999	99999	0.0041083
H31_SW	0.578567	-0.0779219	-77.1631	-0.58129	-2.60714	-2.75607	-1346.76	14.8413	-1336.28	0.643328	-6.8099	-674.647	H31	H1	43.6283	107.874	48.76	0.02	99999	99999	0.000150519
H31_SY	0.517419	-0.226364	-77.302	-2.90563	-3.12673	-1.44214	-840.304	13.2591	-829.432	-0.685074	-3.30434	-420.056	H31	H1	43.6283	109.583	48.76	0.65	99999	99999	0.0105341
H33_GA	0.663082	-0.248861	0	1.03786	0	-0.232586	-21.972	3.79908	-20.4184	-0.00106318	-2.06004	0.151738	H33	H1	0	0	16.67	21.56	99999	99999	0.0383222
H33_GD	0.616703	0.431376	0	-16.601	0	-1.77892	-412.353	9.79551	-406.825	-4.58217	-20.7428	1.27999	H33	H1	0	0	16.67	3.91	99999	99999	0.01063
H33_GE	0.598721	0.417407	0	-18.6621	0	-1.59287	-446.603	14.2078	-432.41	-2.87596	-17.4538	1.12389	H33	H1	0	0	16.67	0.94	99999	99999	0.000388311
H33_GF	0.608306	0.454243	0	-8.05393	0	-2.76711	-1759.25	22.8504	-1744.68	-0.929367	-33.2446	1.30255	H33	H1	0	0	16.67	1.53	99999	99999	0.000349047
H33_GH	0.677086	0.620429	0	-16.7315	0	-3.05805	-1304.74	19.3117	-1292.77	-0.970288	-35.0741	1.29388	H33	H1	0	0	16.67	0.83	99999	99999	0.000847318
H33_GI	0.725329	0.435854	0	-2.71812	0	-1.45366	-1002.69	16.4369	-988.261	1.80172	-13.8832	-0.513738	H33	H1	0	0	16.67	0.2	99999	99999	0.000994454
H33_GK	0.708288	0.594628	0	-24.8427	0	-1.98817	-1455.68	20.7299	-1432.29	2.76584	-17.9895	1.27926	H33	H1	0	0	16.67	0.06	99999	99999	5.41348e-05
H33_GL	0.806399	0.902908	0	-1.19157	0	-1.76772	-577.347	16.5143	-572.202	0.583337	-16.3984	6.47186	H33	H1	0	0	16.67	0.19	99999	6	0.000370951		0.084
H33_GM	0.761605	0.772076	0	-5.28487	0	-1.24425	-710.87	19.3585	-702.426	0.818748	-11.4274	2.56671	H33	H1	0	0	16.67	0.03	99999	99999	4.17094e-05
H33_GN	0.820824	0.965106	0	-11.4325	0	-1.73257	-328.432	12.1026	-323.988	1.68391	-17.1373	2.64602	H33	H1	0	0	16.67	0.64	99999	4	0.00099931		0.052
H33_GP	0.728633	0.541555	-0.256172	-3.06917	0	-0.66274	-83.0066	9.51851	-78.1059	0.452892	-5.84388	-2.76622	H33	H1	0	0	16.67	0.74	99999	99999	0.000749286
H33_GQ	0.583422	0.399089	0	-14.827	0	-1.96496	-484.37	16.3709	-471.132	-2.74613	-22.947	1.18138	H33	H1	0	0	16.67	0.09	99999	99999	3.09278e-05
H33_GR	0.851793	1.25949	0	-23.9896	-0.650521	-3.1164	-1598.53	26.2652	-1592.98	1.49305	-22.0425	8.14048	H33	H1	0	0	16.67	0.42	99999	0	0.000900921		0.055
H33_GS	0.716381	0.301483	0	-6.83888	0	-0.755548	-50.8139	5.2281	-37.1882	0.893063	-8.8647	-0.779396	H33	H1	0	0	16.67	5.8	99999	99999	0.0169285
H33_GT	0.712605	0.368393	0	-5.47224	0	-1.11615	-172.675	9.47569	-155.685	1.08946	-12.1092	-0.565856	H33	H1	0	0	16.67	2.05	99999	99999	0.00343797
H33_GV	0.689675	0.314744	0	-0.119617	0	-1.12753	-435.165	12.0689	-429.912	0.954672	-11.8535	-0.774384	H33	H1	0	0	16.67	0.94	99999	99999	0.00452147
H33_GW	0.611908	0.516568	0	-15.4065	0	-4.25511	-2657.88	32.4127	-2619.64	-1.82534	-45.9112	1.34443	H33	H1	0	0	16.67	17.9	99999	99999	3.63118e-05
H33_GY	0.761797	0.752764	0	-15.5125	0	-3.4187	-1957.64	25.1868	-1944.67	0.24609	-40.0174	1.03676	H33	H1	0	0	16.67	24.71	99999	16	0.00126847		0.07
H52A_TA	0.479188	-0.392823	0	4.47549	0	0.418607	-1.43687	-4.52335	-1.77345	-1.74702	2.54873	0.832496	H52A	H2	0	0	3.77	9.23	99999	99999	4.31284
H52A_TD	0.571791	-0.36098	0	-6.03077	0	-0.29078	-7.17029	0.357101	-7.83015	-2.50191	-0.468939	0.854273	H52A	H2	0	0	3.77	0.88	99999	40	0.0842648		0.663
H52A_TE	0.509378	-0.325675	0	-8.67392	0	-0.779047	-26.1031	3.88268	-26.5788	-7.20268	-4.6356	0.959591	H52A	H2	0	0	3.77	0.62	99999	99999	0.0124232
H52A_TF	0.50166	-0.434549	0	3.93764	0	-2.63904	-700.15	8.86423	-695.694	-1.71463	-13.0506	0.798015	H52A	H2	0	0	3.77	0.93	99999	99999	0.00724709
H52A_TG	0.321064	-0.604145	0	3.05769	0	0.534887	-5.64682	-7.21168	-5.69844	-1.86728	2.86438	0.629189	H52A	H2	0	0	3.77	7.45	99999	99999	1.64462
H52A_TH	0.499513	-0.390471	0	-4.29253	0	-1.34296	-359.515	6.63634	-357.509	-1.53512	-7.46409	0.825676	H52A	H2	0	0	3.77	1.06	99999	99999	0.00566569
H52A_TI	0.533425	-0.511769	0	3.76579	0	-0.418336	-321.757	5.47637	-313.432	-1.24698	-2.3706	-28.3647	H52A	H2	0	0	3.77	0.37	99999	99999	0.0564192
H52A_TK	0.56966	-0.138404	0	-10.7565	0	-0.837755	-152.164	7.63954	-139.931	-0.0215234	-3.99142	-0.773073	H52A	H2	0	0	3.77	0.31	99999	99999	0.00149394
H52A_TL	0.494446	-0.438746	0	4.44473	0	-1.10447	-46.1722	4.87053	-43.9646	-1.43236	-6.18866	-0.997842	H52A	H2	0	0	3.77	0.57	99999	99999	0.0269725
H52A_TM	0.484049	-0.578187	0	2.75828	0	-0.174555	-93.7404	6.74301	-90.6286	-1.45692	0.447862	0.678155	H52A	H2	0	0	3.77	0.04	99999	99999	0.00097759
H52A_TN	0.745634	0.0195807	0	-3.03427	0	-0.301895	-1.24942	1.93613	-2.23725	0.214366	-1.0217	0.853575	H52A	H2	0	0	3.77	1.43	99999	17	0.0298408		0.8
H52A_TP	0.551151	-0.405047	0	0.99268	0	0.203368	-127.964	1.10317	-124.041	-1.60435	1.3281	0.0686705	H52A	H2	0	0	3.77	47.01	99999	99999	1.01579
H52A_TQ	0.573927	-0.237465	0	-4.68205	0	-0.675179	-31.8875	5.20832	-30.4834	-1.75182	-3.59424	-1.29064	H52A	H2	0	0	3.77	1.83	99999	39	0.000705791
H52A_TR	0.618331	0.0505326	0	-10.4693	0	-1.45986	-276.228	11.8833	-256.872	-0.202086	-6.92207	-5.87084	H52A	H2	0	0	3.77	0.91	99999	35	0.00823479
H52A_TS	0.560217	-0.302374	0	-0.862633	0	0.267741	-2.72687	-3.32804	-4.16252	-0.474098	1.20025	0.31921	H52A	H2	0	0	3.77	10.65	99999	99999	0.239238
H52A_TV	0.555918	-0.407197	0	5.46098	0	-0.243782	-30.3856	2.15078	-26.2925	-1.76584	-1.0437	-2.85576	H52A	H2	0	0	3.77	1.39	99999	99999	0.689623
H52A_TW	0.488187	-0.441864	0	1.71398	0	-3.94175	-774.046	15.3889	-752.138	-1.69986	-24.2393	-26.351	H52A	H2	0	0	3.77	2.94	99999	99999	0.000132864
H52A_TY	0.49238	-0.504478	0	0.854701	0	-1.62727	-1117.66	10.8572	-1110.24	-1.34623	-8.05674	-76.6276	H52A	H2	0	0	3.77	8.51	99999	99999	0.00352606
H53_YA	0.171246	-1.35839	12.1432	2.01207	0.319786	1.13954	-4.21673	-7.77654	-4.60661	-0.0635074	10.2928	-0.919088	H53	H2	10.6744	-0.942478	15.16	1.28	99999	99999	0.000324454
H53_YD	0.258934	-1.05299	9.71218	-4.78604	-0.0181585	0.988134	-7.4039	-4.96023	-8.50226	-0.606173	8.89621	-1.72744	H53	H2	10.6744	1.49012	15.16	15.04	99999	99999	0.0202035
H53_YE	0.312969	-0.876576	8.1918	-4.60426	0.101749	0.930292	-6.00833	-3.49048	-6.75014	-0.273437	9.48208	-1.38986	H53	H2	10.6744	4.53087	15.16	1.62	99999	99999	0.000832587
H53_YF	0.55893	-0.244514	7.16758	0.765464	0.0285448	-0.140509	-0.643649	-0.555677	0.156999	-0.254312	-3.31191	-0.797594	H53	H2	10.6744	6.20639	15.16	0.89	67	99999	0.0329128
H53_YG	0.154715	-1.45797	13.5527	1.19386	0.319786	1.06683	-8.84449	-10.4263	-8.2606	-0.0739698	9.52287	-0.895246	H53	H2	10.6744	-0.942478	15.16	11.93	99999	99999	0.000247372
H53_YH	0.639766	-0.274541	1.71424	-2.92294	0.0468062	0.0113846	-2.58874	-1.53835	-3.10051	-0.0279009	-0.305575	-0.627222	H53	H2	10.6744	8.14862	15.16	5.56	55	99999	0.0388954		0.798
H53_YI	0.27841	-1.15724	11.2471	-0.0871863	0.07127	1.02413	-186.868	1.08517	-186.712	-1.01816	7.9136	-83.0565	H53	H2	10.6744	-0.430134	15.16	7.98	99999	99999	0.000296816
H53_YK	0.364868	-0.741569	7.91691	-3.17298	-0.0126735	0.674422	-6.60049	-2.43572	-5.31582	-0.166575	6.41779	-0.91348	H53	H2	10.6744	-0.430134	15.16	1.15	99999	99999	0.00362607
H53_YL	0.335875	-0.920072	6.75768	1.30147	0.0993023	0.47672	-91.3725	-1.16272	-91.5972	0.00305722	4.54651	-33.6682	H53	H2	10.6744	2.90362	15.16	1.08	99999	99999	0.00128123
H53_YM	0.436615	-0.635873	3.12554	-1.01809	0.12921	1.29171	-5.24446	-1.40254	-1.7359	-0.217556	8.02102	-0.212144	H53	H2	10.6744	9.07402	15.16	0.83	99999	99999	3.8726e-05
H53_YN	0.30262	-0.859486	9.456	-3.20451	-0.294976	1.01134	-4.72054	-3.90779	-5.14786	0.0588087	8.9822	-0.654804	H53	H2	10.6744	1.49012	15.16	11.4	99999	99999	0.0301195
H53_YP	0.363136	-0.600496	13.0403	-1.07251	0.319786	1.19871	-196.404	-1.37651	-174.231	0.247858	9.97788	1.07995	H53	H2	10.6744	-0.942478	15.16	0.38	99999	99999	0.000163052
H53_YQ	0.423978	-0.474345	1.94895	-3.21943	0.0247729	0.604925	-4.76198	-2.7056	-4.30635	0.0102853	7.10576	-0.961696	H53	H2	10.6744	8.3163	15.16	0.31	99999	99999	0.00125307
H53_YR	0.50529	-0.301609	0.390667	-3.19474	-0.079352	0.418661	-4.43896	-1.98418	-3.46267	0.757043	4.37571	-0.282225	H53	H2	10.6744	11.558	15.16	1.47	76	99999	0.000857095
H53_YS	0.196387	-1.14691	11.8275	-1.60774	0.319786	1.13954	-5.89503	-7.16283	-7.13249	0.168528	10.2928	-1.74522	H53	H2	10.6744	-0.942478	15.16	16.76	99999	99999	0.0212824
H53_YT	0.259986	-0.89306	10.2225	-2.86351	0.319786	1.33811	-4.81012	-4.19659	-5.80049	-0.0698789	9.1837	-1.45501	H53	H2	10.6744	-0.942478	15.16	2.51	99999	99999	0.000352905
H53_YV	0.259428	-1.02801	10.991	1.58157	0.319786	1.36153	-13.8017	-1.89397	-14.2622	-0.312508	9.50335	-1.89548	H53	H2	10.6744	-0.942478	15.16	1.15	99999	99999	0.000264982
H53_YW	0.659645	-0.0558788	-0.788501	-0.933519	-0.369887	-0.000649003	-3.48685	2.17237	0.00382163	-0.175382	-0.78737	0.42402	H53	H2	10.6744	19.4866	15.16	3.46	52	99999	0.000562098		0.573
H54_NA	0.306206	-1.02828	0	6.97468	0	0.930346	-2.70616	-4.6757	-1.04605	-1.77337	2.43721	-5.10013	H54	H2	0	0	10.7	1.07	99999	99999	0.000197972
H54_ND	0.664224	-0.31502	0	-2.23954	0	0.0929156	-2.73452	-1.10499	-2.8396	0.720876	0.168883	-3.58497	H54	H2	0	0	10.7	17.1	99999	31	0.0256751		0.773
H54_NE	0.39859	-0.776038	0	1.73563	0	0.592405	-7.99251	-1.1584	-4.45506	-2.00222	1.6461	-2.74472	H54	H2	0	0	10.7	0.6	99999	99999	0.000705661
H54_NF	0.437794	-0.633911	0	6.90951	0	0.336968	-218.796	2.26242	-204.109	-0.999379	-3.58013	-41.9584	H54	H2	0	0	10.7	8.04	99999	49	0.000394549
H54_NG	0.282181	-1.13603	0	6.68985	0	0.825694	-4.32182	-5.87562	-2.65993	-1.7996	1.48985	-7.13703	H54	H2	0	0	10.7	26.43	99999	99999	0.000503295
H54_NH	0.431294	-0.832966	0	2.73235	0	0.243944	-71.4401	0.830239	-58.9021	-1.0878	-6.55677	-28.7609	H54	H2	0	0	10.7	0.23	99999	99999	0.00536279
H54_NI	0.371931	-0.958454	0	5.29883	0	0.371338	-49.6008	0.409945	-43.5636	-2.07927	1.7044	-4.39194	H54	H2	0	0	10.7	0.56	99999	99999	0.00586946
H54_NK	0.508056	-0.539193	0	2.67512	0	0.56904	-6.69034	-1.02058	-1.91084	0.401825	1.11476	-0.598288	H54	H2	0	0	10.7	0.73	99999	42	0.0382014
H54_NL	0.378362	-0.890658	0	6.56186	0	0.662064	-6.40525	-1.58984	-0.43055	-1.57357	2.27589	-4.37262	H54	H2	0	0	10.7	2.02	99999	99999	0.000213549
H54_NM	0.361216	-0.925859	0	5.337	0	0.673719	-9.31614	-2.15451	-2.2374	-1.84044	2.27553	-4.45833	H54	H2	0	0	10.7	0.03	99999	99999	0.000223226
H54_NP	0.321642	-1.17926	0	5.07609	0	1.12886	-224.344	0.99908	-206.411	-1.76876	2.27592	-3.6563	H54	H2	0	0	10.7	0.1	99999	99999	4.42013e-05
H54_NQ	0.40842	-0.6617	0	2.72357	0	0.802303	-5.06947	-1.12166	-2.24066	-1.29973	1.66522	-2.23941	H54	H2	0	0	10.7	0.06	99999	99999	0.000702046		0.775
H54_NR	0.446134	-0.743526	0	3.93616	0	0.721421	-5.74768	-1.79563	-1.19621	-0.659331	-0.859152	-3.86887	H54	H2	0	0	10.7	0.99	99999	48	0.00170033
H54_NS	0.416195	-0.740388	0	3.82002	0	0.744298	-1.99349	-4.08027	-2.91823	-1.28927	2.12221	-3.58507	H54	H2	0	0	10.7	26.64	99999	99999	0.0477159
H54_NT	0.404214	-0.844458	0	4.51939	0	0.487672	-6.93529	-2.80693	-3.09436	-1.23229	1.96197	-4.41223	H54	H2	0	0	10.7	3.82	99999	99999	0.0287436	1	0.987
H54_NV	0.408751	-0.835711	0	6.9759	0	0.510874	-5.81067	-0.873729	0.271339	-1.83786	1.92671	-4.36529	H54	H2	0	0	10.7	0.48	99999	99999	0.000184677
H54_NW	0.406345	-0.836558	0	4.81164	0	0.615931	-78.5323	3.00289	-62.2993	-1.36006	0.673771	-29.0364	H54	H2	0	0	10.7	0.01	99999	99999	3.05077e-05
H54_NY	0.408001	-0.890056	0	5.02147	0	0.232235	-319.382	3.29201	-303.241	-1.13783	-6.44444	-66.9157	H54	H2	0	0	10.7	0.35	99999	99999	0.00466407
H95_DA	0.243794	-1.18645	0	13.2003	0	1.19776	-3.30737	-5.30479	-3.81929	-9.80678	5.20229	-2.70537	H95	H3	0	0	22.06	6.91	99999	99999	0.0692227
H95_DE	0.429858	-0.783397	0	-1.08236	0	-0.348839	-381.935	3.55443	-379.97	-6.69329	-6.46626	-2.93393	H95	H3	0	0	22.06	7.96	99999	99999	0.125637
H95_DF	0.393583	-0.672806	0	9.54876	0	-1.33101	-1669.36	11.3586	-1664.36	-9.79021	-14.3564	-2.70722	H95	H3	0	0	22.06	1.06	99999	99999	0.0130119
H95_DG	0.196592	-1.28589	0	12.8894	0	1.2849	-7.01976	-8.52006	-6.60837	-9.70874	4.48032	-2.72803	H95	H3	0	0	22.06	17.73	99999	99999	0.10426
H95_DH	0.482607	-0.53041	0	-0.207588	0	-0.639187	-306.608	7.38662	-273.866	-8.60461	-3.58062	-31.7059	H95	H3	0	0	22.06	4.25	99999	43	0.0155546
H95_DI	0.383196	-0.9093	0	12.0286	0	0.209493	-312.66	5.37895	-309.117	-9.53915	0.222134	-2.60587	H95	H3	0	0	22.06	1.81	99999	99999	0.0178125
H95_DK	0.452073	-0.560312	0	-4.08443	0	-0.290402	-770.263	7.86438	-762.687	-11.2853	-5.80158	-2.68303	H95	H3	0	0	22.06	0.93	99999	47	0.00738777
H95_DL	0.39116	-0.829798	0	12.0236	0	-0.0291105	-479.957	5.77231	-478.221	-9.15583	-0.949838	-2.63256	H95	H3	0	0	22.06	4.94	99999	99999	0.0249234
H95_DM	0.377718	-0.872906	0	10.1464	0	-0.0926722	-532.806	8.12142	-529.008	-9.62281	-2.23359	-2.67215	H95	H3	0	0	22.06	0.78	99999	99999	0.00621258
H95_DN	0.522482	-0.381427	0	2.65855	0	0	-8.59801	1.83084	-6.71355	-6.63552	-0.0539367	-0.365798	H95	H3	0	0	22.06	1.33	99999	41	0.00409158
H95_DP	0.26584	-1.20172	0	9.26555	0	0.610617	-277.031	0.974328	-271.327	-10.7415	4.076	-2.69487	H95	H3	0	0	22.06	2.89	99999	99999	0.031307
H95_DQ	0.413635	-0.70583	0	1.67673	0	-0.627883	-543.438	6.06857	-540.11	-8.78537	-7.0322	-2.72947	H95	H3	0	0	22.06	2.78	99999	99999	0.0086592
H95_DR	0.46784	-0.37957	0	-5.28195	0	-1.72097	-853.786	12.9341	-850.124	-11.5746	-17.2658	-2.81454	H95	H3	0	0	22.06	6.26	99999	45	0.0180926
H95_DS	0.275071	-1.0144	0	7.78324	0	0.639565	-4.76512	-4.42182	-6.36451	-8.76346	3.21647	-2.56424	H95	H3	0	0	22.06	6.04	99999	99999	0.0512024
H95_DT	0.278243	-1.12586	0	7.34773	0	0.616364	-11.1904	-0.344913	-10.2248	-7.75864	2.76077	-2.84472	H95	H3	0	0	22.06	3.05	99999	99999	0.0316566
H95_DV	0.261172	-1.22131	0	13.3602	0	0.686212	-36.8269	1.68627	-33.6886	-9.9517	3.98645	-2.64355	H95	H3	0	0	22.06	6.51	99999	99999	0.169967
H95_DW	0.405147	-0.639245	0	5.24223	0	-2.58106	-1693.85	18.1248	-1688.81	-9.03338	-20.7101	-2.69391	H95	H3	0	0	22.06	0.92	99999	99999	0.00398852
H95_DY	0.411818	-0.634219	0	3.63506	0	-1.30773	-1957.15	13.3056	-1951.49	-7.21635	-11.4084	-2.64221	H95	H3	0	0	22.06	1.32	99999	99999	0.00800145
H97_TA	0.388283	-0.697209	0	3.5839	0	0.56397	-5.24493	-4.41753	-3.15963	-1.8306	4.49735	-1.89805	H97	H3	0	0	5.58	6	99999	99999	1.3814
H97_TD	0.49765	-0.51453	0	-8.46518	0	-0.477315	-14.1875	0.755523	-12.5099	-2.96234	0.319695	-2.16046	H97	H3	0	0	5.58	6.06	99999	99999	1.04462
H97_TE	0.552895	-0.100565	0	-9.43831	0	-0.970652	-17.095	4.28449	-17.384	-3.47345	-4.40654	-0.25607	H97	H3	0	0	5.58	3.24	99999	99999	1.56864
H97_TF	0.506944	-0.417919	0	-0.52001	0	-0.912539	-1107.39	7.407	-1096.25	-2.16475	-5.45736	-0.962662	H97	H3	0	0	5.58	2.34	99999	99999	0.754596
H97_TG	0.307478	-0.858536	0	3.22683	0	0.456445	-8.11849	-6.7328	-5.3574	-1.40887	3.64328	-1.52918	H97	H3	0	0	5.58	16.48	99999	99999	2.99096
H97_TH	0.532542	-0.391267	0	-6.08567	0	-1.58583	-806.991	5.0425	-803.867	-1.13521	-11.6769	-2.09663	H97	H3	0	0	5.58	1.95	99999	99999	0.781795
H97_TI	0.533572	-0.348187	0	1.28247	0	-0.354721	-201.001	4.04826	-192.905	-2.06365	-0.158269	1.82144	H97	H3	0	0	5.58	3.31	99999	99999	0.681555
H97_TK	0.671394	0.321737	0	-12.5745	0	-0.976317	-316.34	7.92946	-311.225	1.98933	-3.3585	0.909907	H97	H3	0	0	5.58	1.68	99999	28	0.829195
H97_TL	0.53045	-0.219676	0	1.57706	0	-0.482764	-398.1	4.67517	-391.165	-2.34453	-0.731885	2.54562	H97	H3	0	0	5.58	5.2	99999	99999	1.93152
H97_TM	0.513778	-0.353684	0	-0.566209	0	-0.511631	-359.053	6.7093	-344.319	-2.07988	-0.470194	-0.714464	H97	H3	0	0	5.58	1.16	99999	99999	0.209784
H97_TN	0.632841	-0.148938	0	-5.72709	0	-0.534643	-10.5203	2.26164	-7.67702	-0.282475	0.573547	-0.32091	H97	H3	0	0	5.58	2.72	99999	34	0.838618		0.058
H97_TP	0.471088	-0.785979	0	1.15843	0	0.0408196	-310.293	1.03476	-302.023	-3.2951	-0.300456	-1.61079	H97	H3	0	0	5.58	5.25	99999	99999	3.80904
H97_TQ	0.680929	0.404231	0	-6.8137	0	-0.860848	-18.7775	5.46591	-15.1424	-1.65593	-2.50828	2.49733	H97	H3	0	0	5.58	2.12	99999	27	0.868587
H97_TR	0.714372	0.71025	0	-15.1329	0	-1.97079	-800.319	12.3264	-786.826	0.735391	-9.60476	2.71185	H97	H3	0	0	5.58	7.81	99999	21	2.47688
H97_TS	0.529176	-0.519995	0	-0.742296	0	0.191875	-4.09601	-3.57464	-4.21646	-0.0997643	0.667403	-1.92598	H97	H3	0	0	5.58	10.21	99999	99999	3.09894
H97_TV	0.510564	-0.423557	0	2.98011	0	0.191902	-12.4305	1.09178	-6.02949	-1.97097	2.89953	-0.431618	H97	H3	0	0	5.58	5.78	99999	99999	1.47254
H97_TW	0.57584	0.215829	0	-5.15574	0	-1.94009	-1225.17	13.6611	-1209.51	-3.1337	-7.62125	1.18219	H97	H3	0	0	5.58	2.33	99999	99999	0.300495
H97_TY	0.530719	-0.205605	0	-4.62893	0	-1.82643	-447.044	10.8452	-439.118	-1.76265	-11.0704	-2.692	H97	H3	0	0	5.58	8.38	99999	99999	0.956796
H98_RA	0.381533	-0.524873	0	6.11116	0	0.669054	-1.94319	-6.78373	-2.13706	-1.96007	3.87674	0.000804266	H98	H3	0	0	5.41	6.32	99999	99999	0.677431
H98_RD	0.398409	-0.52533	0	-0.136508	0	0.657399	-5.98956	-4.58211	-6.14613	-2.16874	3.8276	-0.120448	H98	H3	0	0	5.41	6.66	99999	99999	0.414508
H98_RE	0.594709	-0.327872	0	-0.696057	0	0.0351814	-2.91201	-1.50332	-4.68761	-3.13903	-0.418509	-0.145648	H98	H3	0	0	5.41	2.84	99999	99999	0.87495
H98_RF	0.582439	-0.220299	0	3.22048	0	0.471406	-0.362928	-0.173175	1.36461	-1.57	3.18696	-0.15236	H98	H3	0	0	5.41	2.91	99999	99999	0.19034
H98_RG	0.323996	-0.544424	0	5.43754	0	0.558508	-6.81763	-8.8833	-4.9113	-2.09402	2.52917	-0.0254568	H98	H3	0	0	5.41	15.36	99999	99999	1.59206
H98_RH	0.607498	-0.174762	0	0.801147	0	0.0878182	-0.834487	-1.87654	-0.425688	-0.979563	0.372336	-0.398993	H98	H3	0	0	5.41	1.83	99999	36	0.187698
H98_RI	0.565308	-0.260594	0	4.83978	0	0.378355	-0.224029	-1.31808	0.783702	-1.76021	2.21993	-0.406082	H98	H3	0	0	5.41	3.31	99999	99999	0.197931
H98_RK	0.575571	-0.240515	0	0.633369	0	0.384156	-1.77422	-2.30848	-1.96024	-0.623984	2.70853	-0.569275	H98	H3	0	0	5.41	1.14	99999	99999	0.283936
H98_RL	0.405075	-0.468044	0	4.40108	0	0.587686	-12.288	-2.02074	-10.6309	-1.76951	3.5428	-0.275384	H98	H3	0	0	5.41	4.6	99999	99999	0.745242
H98_RM	0.635577	-0.181889	0	3.13791	0	0.267822	-1.11365	-1.15053	0.106747	-1.89692	1.46758	-0.151337	H98	H3	0	0	5.41	1.27	99999	33	0.169833
H98_RN	0.490274	-0.363344	0	1.00089	0	0.54112	-3.00244	-3.87993	-3.34211	-1.33345	3.02387	-0.14612	H98	H3	0	0	5.41	2.6	99999	99999	0.177353
H98_RP	0.412295	-0.830862	0	3.48838	0	0.134168	-345.683	-2.35434	-317.074	-1.85521	-0.429752	-22.636	H98	H3	0	0	5.41	4.22	99999	99999	2.52122
H98_RQ	0.769141	0.0268462	0	0.905423	0	-0.0286508	1.01582	-0.735561	0.253843	-1.04274	-0.406192	0.0442492	H98	H3	0	0	5.41	1.9	99999	14	0.570967		0.436
H98_RS	0.399449	-0.46162	0	1.99727	0	0.541093	-2.68117	-5.83199	-4.80247	-1.66009	3.46498	-0.379739	H98	H3	0	0	5.41	11.71	99999	99999	1.10548
H98_RT	0.54968	-0.28312	0	3.77988	0	0.436468	-0.777306	-3.51111	-0.857721	-1.40399	2.65534	-0.114199	H98	H3	0	0	5.41	5.69	99999	99999	0.432748
H98_RV	0.559624	-0.278902	0	5.52667	0	0.331735	-0.25304	-2.31182	0.643671	-1.82691	1.82981	-0.432154	H98	H3	0	0	5.41	5.81	99999	99999	0.68051
H98_RW	0.547386	-0.130472	-0.993092	1.53207	0	0.448339	-2.16457	1.38532	0.881447	-1.13305	2.70591	1.02814	H98	H3	0	0	5.41	2.78	99999	99999	0.136938
H98_RY	0.600598	-0.13454	0	1.63672	0	0.355072	-0.924566	0.101634	0.362772	-1.31542	2.76122	0.593575	H98	H3	0	0	5.41	10.47	99999	37	0.161175
H99_GA	0.328084	-1.09297	0.256172	2.0804	0.533229	0.0983916	-33.1031	3.16084	-24.4831	-0.933891	-0.116232	-20.8009	H99	H3	7.17516	6.66281	14.53	6.89	99999	99999	0.252821
H99_GD	0.689827	0.314238	-11.3196	-13.0414	0.530631	-0.284385	-255.952	8.89717	-237.031	2.40828	-4.57872	-133.113	H99	H3	7.17516	17.1676	14.53	6.17	43	99999	0.360147
H99_GE	0.473212	-0.262503	-23.329	-15.3153	-0.628971	-0.284709	-1150.12	12.5424	-1130.54	-6.88145	-4.71673	-588.384	H99	H3	7.17516	27.4761	14.53	2.25	99999	99999	0.410013
H99_GF	0.577395	0.038486	-35.0883	-3.48851	-0.850121	-1.14523	-1776.07	20.634	-1755.24	-0.420254	-12.5193	-859.974	H99	H3	7.17516	38.9648	14.53	3.56	63	99999	0.135556
H99_GH	0.574747	0.316069	-37.2417	-12.2647	-0.315108	-2.0411	-1845.53	17.4578	-1826.37	-1.06365	-19.1577	-929.521	H99	H3	7.17516	43.9201	14.53	1.57	99999	99999	0.0630736
H99_GI	0.370995	-0.85437	-30.4938	0.642568	-0.25714	0.076001	-695.262	14.2681	-675.352	-0.978288	-1.69724	-337.223	H99	H3	7.17516	40.2342	14.53	3.16	99999	99999	0.296292
H99_GK	0.693409	1.28702	-45.4979	-21.2902	-2.2358	-1.60981	-2005.76	18.3775	-1999.93	6.10233	-17.138	-1008.41	H99	H3	7.17516	49.071	14.53	0.84	41	99999	0.112949
H99_GL	0.480727	-0.29385	-27.6712	-0.481727	-0.580431	-0.0287319	-1303.81	14.1049	-1285.04	-0.68057	-2.54843	-641.406	H99	H3	7.17516	35.8711	14.53	4.75	99999	99999	2.35166
H99_GM	0.539407	0.227422	-45.5474	-6.28255	0.201631	-0.610455	-2161.2	17.0455	-2153.85	-0.652962	-7.90619	-1086.13	H99	H3	7.17516	49.7391	14.53	1.37	99999	99999	0.0907316
H99_GN	0.514975	-0.0349282	-16.2433	-8.85617	0.0866174	-0.34266	-404.717	10.7148	-385.724	-1.26071	-4.89554	-208.394	H99	H3	7.17516	26.5817	14.53	2.99	99999	99999	0.155681
H99_GP	0.31484	-1.01585	-4.74094	-1.25963	0.690123	0.371338	-332.692	9.66121	-320.03	-2.61503	0.892303	-24.3397	H99	H3	7.17516	14.8627	14.53	2.68	99999	99999	0.263052
H99_GQ	0.484641	-0.0960658	-26.1485	-11.9178	-0.821105	-0.540471	-1308.37	14.5496	-1287.81	-3.66135	-6.96259	-665.333	H99	H3	7.17516	32.2713	14.53	1.53	99999	99999	0.129327
H99_GR	0.644357	0.842876	-77.211	-18.7533	-2.44196	-2.08821	-867.447	22.4129	-857.693	1.05983	-27.27	-435.684	H99	H3	7.17516	82.4556	14.53	4.33	53	99999	0.336616
H99_GS	0.570342	-0.250471	-1.71478	-5.6793	0.0950583	-0.0644	-31.0296	4.86979	-21.3638	2.25349	-1.73655	-18.8461	H99	H3	7.17516	9.48423	14.53	12.61	99999	99999	0.507659
H99_GT	0.411591	-0.701562	-16.9104	-2.7446	0.370325	0.192335	-348.406	8.10076	-329.594	-1.14301	-0.700107	-179.525	H99	H3	7.17516	22.7418	14.53	6.25	99999	99999	0.212274
H99_GV	0.368436	-1.0387	-18.7052	2.20713	0.0916839	0.273595	-398.192	10.5914	-378.106	-0.776528	0.432689	-189.636	H99	H3	7.17516	26.3916	14.53	5.5	99999	99999	0.582081
H99_GW	0.563411	0.645335	-45.877	-11.5386	-1.55737	-1.87761	-2568.98	28.3479	-2547.3	-1.45854	-15.1421	-1202.84	H99	H3	7.17516	52.2485	14.53	3.39	99999	99999	0.0527582
H99_GY	0.55838	0.265857	-35.1962	-7.37866	-1.3182	-0.993556	-1482.07	22.8633	-1460.71	-1.28158	-12.1746	-645.597	H99	H3	7.17516	37.2191	14.53	11.02	99999	99999	0.0863243
L28_TA	0.602574	-0.17666	12.8098	0.757231	0	0.0174014	0.283283	-1.42498	-0.0567499	-0.308496	0.0401603	0.29439	L28	L1	10.4052	-1.89107	3.24	0.59	99999	99999	0.041323
L28_TD	0.826713	0.190125	7.0652	-1.24198	0	-0.0291105	1.14021	-0.53288	-0.449734	0.560375	-0.078595	0.0649302	L28	L1	10.4052	7.32699	3.24	4.79	8	99999	0.0472122		0.957
L28_TE	0.917983	0.552958	-15.1437	-1.64592	-0.949745	-0.308939	2.60622	-0.115724	1.15431	2.17753	-0.804167	0.62106	L28	L1	10.4052	39.3879	3.24	0.1	0	99999	0.0017737	1	1.051
L28_TF	0.702744	0.0351787	-8.38417	-0.507204	-0.175519	-0.168917	-1.21183	2.22749	1.21643	-0.418467	-0.391496	0.224016	L28	L1	10.4052	41.2665	3.24	0.36	99999	99999	0.043557
L28_TG	0.583027	-0.245644	15.244	0.349841	0	-0.0261967	-2.11535	-1.973	-1.0881	-0.32344	-0.0390067	0.063435	L28	L1	10.4052	-2.40341	3.24	11.55	99999	99999	0.210319
L28_TH	0.779895	0.172647	-2.93931	-2.27324	-0.119155	-0.139833	-0.177824	1.57303	0.253797	0.193756	-0.323027	0.328453	L28	L1	10.4052	29.6071	3.24	0.16	99999	99999	0.00945774
L28_TI	0.717371	-0.0927469	-7.30148	0.157633	0	0.0174014	-0.886956	0.541425	0.726136	-0.433839	0.0401603	-0.0037694	L28	L1	10.4052	17.0656	3.24	3.48	99999	99999	0.179297
L28_TK	0.704837	-0.0913263	-4.82025	-0.761077	0	-8.11254e-05	-0.494463	0.183897	-0.804718	-1.02625	-0.0183637	-0.328029	L28	L1	10.4052	10.0846	3.24	0.07	99999	99999	0.0099374
L28_TL	0.716616	-0.0751696	-11.5301	-0.141706	-0.360284	-0.0174825	-2.5111	1.13386	-0.468496	-0.462147	-0.0585239	-0.0316877	L28	L1	10.4052	16.3006	3.24	5.69	99999	99999	0.00567085
L28_TM	0.726364	-0.0706531	-4.29487	0.00208139	-0.218145	-0.0408737	-1.49238	0.641005	0.987997	-0.400237	-0.115804	0.0435448	L28	L1	10.4052	5.10298	3.24	0.05	99999	99999	0.00271479
L28_TN	0.768308	0.052407	8.52148	-0.554697	0	-0.00590863	-0.00259817	-0.241891	0.124042	-0.0781232	-0.0183584	0.154854	L28	L1	10.4052	6.68549	3.24	3.7	99999	99999	0.404962
L28_TP	0.635347	-0.0980198	12.5536	0.775303	0	0.0406573	2.71021	-0.499826	-0.928139	-0.257513	0.0401528	-0.0756189	L28	L1	10.4052	-1.37872	3.24	0.39	99999	99999	0.0306291
L28_TQ	0.825412	0.215123	-10.0091	-0.685743	-0.690049	-0.0525287	-0.371712	-0.512272	0.545492	0.890393	-0.0767919	0.0796477	L28	L1	10.4052	25.6012	3.24	0.01	9	99999	0.00200485		0.935
L28_TR	0.687051	-0.179211	-2.11137	-0.179087	-0.249448	0.0174014	-1.87334	-0.678624	-0.820207	-0.836072	0.0401603	-0.0719919	L28	L1	10.4052	15.1403	3.24	1.05	99999	99999	0.336352
L28_TS	0.806175	0.198192	8.25025	-0.673373	0	-0.0291105	0.864008	-1.09852	-0.388678	0.379118	-0.078595	-0.0594237	L28	L1	10.4052	3.67809	3.24	64.01	15	99999	17.6169		0.817
L28_TV	0.727941	-0.0540154	-3.71625	0.798904	0	0.0174014	-0.0461447	0.391968	1.37725	-0.319186	0.0401603	0.193885	L28	L1	10.4052	14.5063	3.24	0.39	99999	99999	0.0232125
L28_TW	0.697418	0.136484	-27.4782	-1.92944	-0.654434	-0.273866	-3.67464	3.49988	-0.434424	-0.511044	-0.626709	-0.626524	L28	L1	10.4052	48.1867	3.24	0.03	99999	99999	0.00287593
L28_TY	0.671444	0.0724262	-15.3719	-0.99442	-0.285423	-0.168917	-0.625766	2.43823	1.19154	-0.282602	-0.391496	0.244977	L28	L1	10.4052	55.2419	3.24	0.33	99999	99999	0.0531784
L29_VA	0.609394	-0.0172536	0	-0.458165	0	0.541012	214.568	-6.19327	214.173	-0.277385	1.72061	0.210967	L29	L1	0	0	24.16	1.45	99999	99999	0.00332614
L29_VD	0.686583	0.133553	0	-13.0569	0	-0.250339	179.139	-1.07223	178.81	0.493344	-1.2731	-0.504218	L29	L1	0	0	24.16	11.85	99999	25	0.000456145
L29_VE	0.532941	-0.18822	0	-15.0823	0	-0.529735	-56.0157	2.7448	-56.2642	-1.45654	-2.30513	0.396831	L29	L1	0	0	24.16	0.33	99999	99999	0.000166733
L29_VF	0.605341	0.047072	0	-5.53198	0	-1.59983	-364.489	11.515	-352.707	0.680376	-6.82581	-6.39137	L29	L1	0	0	24.16	0.47	99999	99999	0.0405391
L29_VG	0.519325	-0.199461	0	-1.40998	0	0.488902	223.723	-8.50415	225.793	-0.285212	1.87946	0.221382	L29	L1	0	0	24.16	5.22	99999	99999	0.00254856
L29_VH	0.591878	0.159043	0	-14.2457	0	-1.16903	-468.892	8.30821	-468.263	-0.675701	-5.06747	0.658474	L29	L1	0	0	24.16	1.1	99999	99999	2.47628e-05
L29_VI	0.552304	-0.417101	0	-0.650905	0	-0.18621	-181.762	3.71335	-181.08	-0.124678	-0.768275	-0.199956	L29	L1	0	0	24.16	28.5	99999	99999	0.521627
L29_VK	0.620008	-0.103591	0	-15.5736	0	-0.400881	-1009.42	6.64734	-1008.94	0.718874	-1.85448	-0.516455	L29	L1	0	0	24.16	0.08	99999	99999	0.000139233
L29_VL	0.49124	-0.51798	0	-0.958132	0	0.0056923	-294.099	4.23101	-292.867	-0.294496	-0.390613	-0.323953	L29	L1	0	0	24.16	9.91	99999	99999	0.141437
L29_VM	0.5823	-0.270923	0	-3.65096	0	-0.145336	-987.726	6.51737	-979.342	0.272667	-0.711523	-0.140023	L29	L1	0	0	24.16	0.13	99999	99999	0.00503888
L29_VP	0.702965	-0.0419932	0	-2.34639	0	0.0467012	-47.6867	-0.706215	-34.136	-0.708811	0.470199	0.105114	L29	L1	0	0	24.16	1.75	99999	23	0.000598367
L29_VQ	0.592209	-0.16232	0	-8.2286	0	-0.547353	-88.6645	3.52334	-87.6567	0.313935	-2.36659	-0.218994	L29	L1	0	0	24.16	0.04	99999	99999	7.01599e-05
L29_VR	0.539034	-0.241222	0	-20.0948	0	-1.42495	-1622.94	12.9361	-1621.94	-1.94554	-6.71183	-0.226106	L29	L1	0	0	24.16	1.59	99999	99999	0.000320476
L29_VS	0.645044	0.133108	0	-4.7709	0	0.418742	215.595	-5.30776	214.586	0.527243	1.37474	0.0149035	L29	L1	0	0	24.16	2.03	99999	99999	0.00164039
L29_VT	0.823645	0.273521	0	-4.33679	0	0.174393	156.867	-1.97951	156.325	0.598743	0.40856	0.33962	L29	L1	0	0	24.16	0.37	99999	2	0.00435035		0.673
L29_VW	0.722559	0.360442	0	-11.1978	0	-2.58721	-2025.28	20.1793	-2021.31	0.893245	-11.7909	0.905504	L29	L1	0	0	24.16	0.01	99999	20	1.8531e-05
L29_VY	0.668879	0.203179	0	-12.5183	0	-2.28532	-513.513	13.7826	-503.236	0.258236	-10.7411	-2.79581	L29	L1	0	0	24.16	0.18	99999	99999	5.95747e-05
L30_SA	0.470442	-0.70326	4.23524	3.42854	0	0.139536	-2.09147	-0.669813	-1.31039	-1.84506	0.34166	-2.72953	L30	L1	13.7626	11.4328	35.49	0.94	99999	99999	0.0123979
L30_SD	0.602009	-0.106165	-15.4963	-2.07075	-0.818328	-0.139211	-2.75742	0.969029	-2.55766	0.129344	-0.723809	-1.1252	L30	L1	13.7626	23.5681	35.49	3.09	59	99999	0.00785428
L30_SE	0.426119	-0.644782	-36.0263	-0.167635	-1.84188	0.116009	-4.07881	0.687899	-4.69392	-2.31858	0.312197	-6.32043	L30	L1	13.7626	44.4447	35.49	0.35	99999	99999	0.000414258
L30_SF	0.411327	-0.778676	-57.0362	1.27649	-0.838468	-0.255112	-6.7569	1.2829	-3.66112	-2.34186	-1.06263	-6.43037	L30	L1	13.7626	64.0971	35.49	1	99999	99999	0.0067273
L30_SG	0.421345	-0.754757	8.46384	3.6466	0	0.0610401	-4.78841	-2.28963	-2.63441	-1.89412	0.431964	-2.23351	L30	L1	13.7626	10.9204	35.49	4.14	99999	99999	0.042977
L30_SH	0.534038	-0.24431	-37.1864	0.230719	-0.524121	-0.510333	-4.39539	1.00764	-1.57056	-0.722009	-2.78884	-7.28902	L30	L1	13.7626	51.8374	35.49	0.27	99999	99999	0.00130912
L30_SI	0.469316	-0.343388	-33.8174	2.40095	-0.909068	0.0582751	-5.15585	5.49865	-1.35646	-2.92426	0.0171004	-4.34482	L30	L1	13.7626	48.5883	35.49	13.44	99999	99999	0.0170554
L30_SK	0.67221	0.322143	-58.1502	-2.77364	-2.25686	-0.291429	-3.69786	2.22355	-1.15088	1.45939	-1.48129	-5.90624	L30	L1	13.7626	46.7915	35.49	1.99	46	99999	0.00323907
L30_SL	0.428529	-0.453178	-44.3252	1.34801	-0.578658	0.04662	-3.6123	1.47922	-1.88931	-2.06826	0.099086	-4.96825	L30	L1	13.7626	51.4073	35.49	11.54	99999	99999	0.00281863
L30_SM	0.444394	-0.549877	-51.2282	1.33143	-1.61638	0.0697678	-3.6168	2.08005	-0.631626	-1.80306	0.230826	-5.00245	L30	L1	13.7626	54.1755	35.49	0.14	99999	99999	0.000498589
L30_SN	0.664351	0.122493	-23.1783	-1.79863	-0.311373	0	-2.09491	2.11624	-0.260611	-0.0849195	0	1.16514	L30	L1	13.7626	39.6565	35.49	4.88	49	99999	0.0373779
L30_SP	0.41374	-0.882332	1.6747	1.96496	-0.261528	0.0465119	-30.3618	2.41464	-27.636	-2.98522	-0.330654	-1.95429	L30	L1	13.7626	10.9204	35.49	0.16	99999	99999	0.00406426
L30_SQ	0.502028	-0.340388	-42.0405	-0.0650569	-2.18055	0.0930238	-4.51269	1.0292	-2.31698	-0.97579	0.230627	-5.09331	L30	L1	13.7626	45.1355	35.49	0.16	99999	99999	0.000158061
L30_SR	0.681692	0.526115	-69.1067	-3.67847	-3.49678	-0.500138	-4.86975	4.07081	-2.16622	-0.0603627	-4.54673	-5.75681	L30	L1	13.7626	63.5352	35.49	3.81	44	99999	0.0682288
L30_ST	0.544315	-0.178477	-6.37148	1.56771	0	0.0583832	-1.33385	1.88997	0.725806	-0.926423	-0.15885	0.226797	L30	L1	13.7626	22.1265	35.49	2.87	99999	99999	0.0974174
L30_SV	0.506519	-0.389224	-7.93115	3.5309	0	0.0699301	-5.07483	3.93672	-1.14227	-2.92673	0.0169834	0.457629	L30	L1	13.7626	22.192	35.49	15.13	99999	99999	0.00531896
L30_SW	0.507544	0.0491368	-77.4945	0.744699	-2.57477	-0.116226	-5.89091	4.1026	-1.29848	-3.06186	-0.922739	-3.90246	L30	L1	13.7626	74.6932	35.49	0.04	99999	99999	0.00032658
L30_SY	0.396997	-0.873342	-65.8686	0.694402	-0.839426	-0.232235	-6.37431	1.38547	-4.06648	-2.36674	-0.750869	-7.31671	L30	L1	13.7626	78.1203	35.49	0.55	99999	99999	0.00765712
L30A_SA	0.483319	-0.397864	14.3372	2.30462	3.14494	0.0465119	-0.44836	-0.518851	1.21568	-0.397107	0.106471	-0.194377	L30A	L1	28.7816	12.2239	16.81	2.46	99999	99999	0.0172852
L30A_SD	0.586268	-0.264242	13.2686	-4.6301	2.7799	-0.342795	-5.29448	2.53606	-3.20768	1.6292	-0.783796	-1.38092	L30A	L1	28.7816	12.4155	16.81	1.5	99999	99999	0.0150437
L30A_SE	0.723873	0.124885	-11.3487	-3.13017	1.41228	-0.220688	-2.4495	3.18602	0.00587054	1.66571	-0.482682	-0.387515	L30A	L1	28.7816	43.2119	16.81	0.67	99999	99999	0.000793289
L30A_SF	0.384329	-0.72341	-2.25229	0.286497	2.29199	-1.30773	-348.731	10.4062	-342.013	-0.968045	-3.57038	-172.358	L30A	L1	28.7816	29.1631	16.81	0.87	99999	99999	0.00414937
L30A_SG	0.382406	-0.577844	26.6056	1.50832	3.14494	-0.0581398	-3.01554	-1.79997	-0.806645	-0.380245	0.027625	-0.237063	L30A	L1	28.7816	0.695029	16.81	43.61	99999	99999	0.0912151
L30A_SH	0.43998	-0.511926	-1.13564	-4.68166	2.7606	-0.90709	-260.003	7.59425	-254.157	-0.520327	-2.35122	-127.972	L30A	L1	28.7816	24.4042	16.81	10.84	99999	99999	0.00559194
L30A_SI	0.542076	-0.0788707	-16.3122	2.12373	1.07129	-0.185723	-9.83608	5.07976	-3.92508	-0.261183	-0.29713	-2.9201	L30A	L1	28.7816	52.7108	16.81	0.22	99999	99999	0.00829223
L30A_SK	0.605591	-0.0608253	-34.0477	-3.97459	1.72231	-0.168538	-10.2819	4.96702	-7.61393	1.89866	-0.289448	-4.02057	L30A	L1	28.7816	80.9619	16.81	0.34	99999	99999	0.0119735
L30A_SL	0.355074	-0.882054	-0.139444	1.92892	2.42437	-0.313793	-168.038	5.32308	-162.828	-0.292233	-0.780798	-82.2989	L30A	L1	28.7816	22.7328	16.81	0.25	99999	99999	0.0035744
L30A_SM	0.758319	0.684888	-38.6287	-0.0564092	0.950872	-0.0580046	-1.69892	5.54553	4.20379	-0.119255	-0.0526303	1.29889	L30A	L1	28.7816	67.5725	16.81	0.02	26	99999	0.000565554		0.741
L30A_SN	0.727327	0.148353	-14.4466	-2.42314	1.87479	-0.127772	-3.08734	3.17757	0.872658	0.553108	-0.218444	-0.0385363	L30A	L1	28.7816	44.6886	16.81	2.86	34	99999	0.0781507
L30A_SP	0.648822	-0.0868475	-2.9854	1.18959	2.37475	0.0697678	1.41241	1.75454	0.5902	-0.529819	0.106402	0.425545	L30A	L1	28.7816	27.0819	16.81	0.08	99999	99999	0.00153665
L30A_SQ	0.881919	0.749588	-40.0344	-2.96999	0.167689	-0.22085	-0.130745	4.65863	3.67281	2.13648	-0.348136	0.974759	L30A	L1	28.7816	66.2675	16.81	0.35	2	99999	0.000799104		0.786
L30A_SR	0.618969	-0.0812191	-29.9247	-4.36449	1.9926	-0.290564	-11.1844	6.14142	-7.38231	1.20334	-0.574948	-3.80917	L30A	L1	28.7816	71.2395	16.81	1.22	99999	99999	0.121041
L30A_ST	0.572756	-0.149684	-2.18868	0.664765	0.784474	-0.0697678	-1.9785	2.01802	1.58033	-0.0469956	-0.0983719	0.276835	L30A	L1	28.7816	25.3879	16.81	3.27	99999	99999	0.0384009
L30A_SV	0.731171	-0.0186111	-5.67814	2.79882	0.0219875	-0.145066	-1.40611	3.34796	3.1091	-0.219474	-0.279485	0.943257	L30A	L1	28.7816	32.9797	16.81	0.98	32	99999	0.00419124
L30A_SW	0.460355	-0.408292	-5.26127	-2.76961	1.96812	-1.59233	-784.462	12.2011	-760.14	-0.654146	-4.56374	-382.452	L30A	L1	28.7816	19.7242	16.81	0.11	99999	99999	0.000340207
L30A_SY	0.468313	-0.468481	1.0463	-3.6829	2.85951	-1.62184	-358.972	12.1527	-352.594	-0.557576	-4.30454	-177.796	L30A	L1	28.7816	25.9605	16.81	13.5	99999	99999	0.0136415
L31_TA	0.42192	-0.929267	18.1029	3.92317	3.31147	0.255707	-0.450617	-3.78158	-1.6852	-1.24214	0.9413	0.988783	L31	L1	64.7055	49.7535	9.41	0.4	99999	99999	0.119197
L31_TD	0.558179	-0.181132	-5.05915	-4.47457	1.24714	-0.255383	-6.77227	0.17525	-6.30836	-0.220956	-2.36625	-4.93831	L31	L1	64.7055	71.4668	9.41	2.9	68	99999	0.278447
L31_TE	0.605284	0.000928599	-20.9518	-5.54246	1.54007	-0.429883	-7.13874	2.34126	-6.61213	-0.225829	-5.90066	-2.56937	L31	L1	64.7055	85.0619	9.41	0.48	58	99999	0.00606166		0.394
L31_TF	0.36897	-1.02627	4.59125	-0.993419	3.07484	-0.360386	-201.563	7.54029	-197.516	-1.23959	-3.10022	-105.66	L31	L1	64.7055	52.8785	9.41	0.66	99999	99999	0.0362605
L31_TG	0.240263	-1.52337	38.1061	2.14393	3.33749	0.494175	-2.98106	-5.87716	-3.69947	-0.813896	0.600868	-0.128833	L31	L1	64.7055	27.9226	9.41	1.18	99999	99999	0.367577
L31_TH	0.436373	-0.685909	0.0992123	-6.25147	3.6805	-0.662767	-84.0534	5.42564	-81.7948	-0.887898	-5.79528	-46.1126	L31	L1	64.7055	51.5398	9.41	1.92	99999	99999	0.0608258
L31_TI	0.314199	-1.38051	-2.00857	3.49588	1.48107	-0.592242	-282.898	4.20336	-281.369	-1.44723	-3.03499	-142.595	L31	L1	64.7055	72.8688	9.41	1.37	99999	99999	0.191777
L31_TK	0.488078	-0.448871	1.63273	-11.6423	3.44604	-0.755521	-182.142	6.41236	-178.262	0.530183	-5.07515	-95.3001	L31	L1	64.7055	55.8701	9.41	7.34	99999	99999	0.114411
L31_TL	0.318423	-1.43671	-3.03091	2.00995	1.29636	-0.232613	-290.777	4.27089	-286.469	-1.77054	-2.39925	-146.679	L31	L1	64.7055	62.6102	9.41	0.16	99999	99999	0.00968988
L31_TM	0.362222	-1.08541	-11.3785	2.92504	1.60784	-0.337076	-976.008	6.11729	-974.151	-0.932156	-0.915542	-490.767	L31	L1	64.7055	82.0548	9.41	0.11	99999	99999	0.014247
L31_TN	0.57104	-0.0881937	-17.9734	-2.64717	2.20914	-0.185885	-4.64168	1.57685	-5.07875	-0.532597	-1.17055	-1.82087	L31	L1	64.7055	80.9498	9.41	38.05	64	99999	2.2308
L31_TP	0.378397	-1.20111	0.295798	1.31163	2.89919	0.220904	-53.2977	0.0886534	-37.9282	-1.29896	1.04145	1.48314	L31	L1	64.7055	66.1966	9.41	0.18	99999	99999	0.0322204
L31_TQ	0.703658	0.249639	-26.4181	-3.52269	1.37029	-0.267038	-4.32237	3.6466	-1.87876	0.959633	-0.935725	-5.91508	L31	L1	64.7055	91.8245	9.41	1.71	40	99999	0.00436419
L31_TR	0.454133	-0.471902	-4.27295	-13.7325	3.00359	-1.63849	-211.339	10.4865	-206.93	-0.287273	-10.0033	-109.723	L31	L1	64.7055	54.9862	9.41	2.64	99999	99999	0.998481
L31_TS	0.447085	-0.676882	17.4195	-1.13668	2.47606	0.0697678	-1.25616	-2.65431	-3.23194	-0.157735	0.408334	-1.97348	L31	L1	64.7055	46.7332	9.41	23.94	99999	99999	5.82469
L31_TV	0.401165	-0.706865	-1.35252	4.41803	-0.177913	-0.0348028	-9.77315	1.38156	-8.06236	-1.71577	0.0352906	-7.73303	L31	L1	64.7055	65.6589	9.41	0.28	99999	99999	0.0296187
L31_TW	0.473489	-0.485163	-15.9527	-4.69059	2.6253	-0.802519	-268.353	11.6712	-263.753	-0.91262	-4.78792	-138.521	L31	L1	64.7055	54.3822	9.41	0.04	99999	99999	0.00209874
L31_TY	0.41263	-0.750961	-4.6531	-3.69225	2.97765	-0.743217	-74.9562	8.12031	-72.176	-1.59242	-5.69474	-40.9257	L31	L1	64.7055	61.6042	9.41	7.12	99999	99999	0.0846045
L32_SA	0.67013	-0.0122623	-0.512343	6.07587	0	0.256032	1.6809	-1.11589	2.50865	-1.69843	0.615524	1.19786	L32	L1	6.14812	7.17281	6.02	1.64	47	99999	0.0177886
L32_SD	0.622887	-0.0457851	-2.19264	-7.36967	-0.424447	-0.465011	-10.9046	4.17167	-9.7783	-0.296818	-1.87857	-7.2113	L32	L1	6.14812	10.4376	6.02	4.98	99999	99999	0.133845
L32_SE	0.58587	0.278232	-15.0509	-9.48783	-1.34277	-0.8718	-77.6337	7.18712	-73.7579	-0.955775	-4.28809	-28.159	L32	L1	6.14812	20.1102	6.02	0.2	99999	99999	0.0140748
L32_SF	0.398376	-0.860581	-27.6082	0.132532	-1.3764	-1.3721	-590.562	13.0461	-572.858	-1.05056	-8.1575	-297.279	L32	L1	6.14812	26.7975	6.02	5.12	99999	99999	0.93289
L32_SG	0.460501	-0.433367	1.02234	5.62405	0	0.238549	-2.05045	-4.56204	-0.347876	-1.36168	0.79223	-0.940467	L32	L1	6.14812	4.61109	6.02	0.79	99999	99999	0.0117591
L32_SH	0.588857	-0.0743726	-6.88502	-7.17064	-0.259801	-1.99936	-317.364	11.6191	-312.03	0.0232602	-8.80434	-166.165	L32	L1	6.14812	22.4799	6.02	1.93	99999	99999	0.332625
L32_SI	0.510989	-0.43878	-4.10462	2.69597	-0.909068	-0.407114	-216.509	10.1681	-212.21	-1.50276	-1.35227	-2.71661	L32	L1	6.14812	10.7663	6.02	0.43	99999	99999	0.00583357
L32_SK	0.725922	0.51203	-27.3857	-10.1991	-1.0052	-0.592188	-52.109	9.77916	-49.7482	1.37119	-3.36786	-17.38	L32	L1	6.14812	18.3108	6.02	0.56	35	99999	0.0363777
L32_SL	0.477415	-0.584661	-13.452	2.73836	-1.99757	-0.313766	-121.401	8.9743	-117.637	-1.54315	-1.46806	-16.1631	L32	L1	6.14812	14.3456	6.02	2.31	99999	99999	0.0241331
L32_SM	0.467608	-0.348958	-15.0969	-0.673198	-0.911034	-0.441755	-563.776	10.7694	-559.286	-1.63098	-1.77966	-279.532	L32	L1	6.14812	9.78848	6.02	0.04	99999	99999	0.00156424
L32_SN	0.625431	-0.0268194	-5.59769	-4.11248	-0.36726	-0.406627	-11.6453	5.64573	-9.82517	-0.44998	-1.86811	-6.9225	L32	L1	6.14812	11.2193	6.02	6.82	99999	99999	0.291553
L32_SP	0.517396	-0.525447	1.11022e-16	2.28629	0	-0.0814228	-212.608	4.91758	-194.446	-2.7168	-0.180072	0.153301	L32	L1	6.14812	4.61109	6.02	0.39	99999	99999	0.00786413
L32_SQ	0.662893	0.429099	-11.0175	-5.90951	-1.4024	-0.58129	-30.6455	8.16103	-29.0552	-0.755992	-2.63755	-4.91329	L32	L1	6.14812	11.8891	6.02	0.24	99999	99999	0.0611161
L32_SR	0.668067	0.275	-28.1767	-13.0446	-1.44766	-1.37156	-624.397	13.4839	-616.405	0.0080219	-5.93481	-310.343	L32	L1	6.14812	31.2121	6.02	1.06	48	99999	0.0622207
L32_ST	0.716276	0.0510986	-3.72095	0.131055	-2.31299	-0.0581128	-1.50538	3.4332	-1.36964	-0.155712	-0.399314	-0.822587	L32	L1	6.14812	8.20219	6.02	2.49	38	99999	0.0113963		0.702
L32_SV	0.543199	-0.247891	-6.02767	4.61895	-1.78372	-0.139427	-8.72751	6.17779	-5.30985	-1.60856	-0.592255	-3.07321	L32	L1	6.14812	10.7663	6.02	0.25	99999	99999	0.00552539
L32_SW	0.55129	-0.220664	-38.9116	-4.05057	-1.31851	-1.97643	-776.731	19.0056	-757.994	0.255536	-12.4598	-387.044	L32	L1	6.14812	35.583	6.02	7.1	99999	99999	0.0214297
L32_SY	0.576949	-0.0298443	-18.8785	-4.1984	-0.996617	-1.74257	-1036.3	15.2142	-1030.07	-1.15437	-8.22919	-524.372	L32	L1	6.14812	38.2015	6.02	57.24	99999	99999	12.6967
L50_GA	0.646209	-0.136315	-7.077	0.921354	0	0.00871422	-5.96985	2.51596	-3.39232	0.336533	0.0122265	-0.12054	L50	L2	3.04075	10.7259	18.92	13.83	99999	99999	0.124485
L50_GD	0.780443	0.640566	-12.6286	-6.61824	-0.718553	-0.2355	-9.57975	5.9337	-7.04324	1.99596	-0.537644	-0.227905	L50	L2	3.04075	16.135	18.92	20.53	22	99999	0.0919224		0.368
L50_GE	0.710504	0.361905	-18.6643	-7.5784	-0.436074	-0.339882	-379.231	8.87244	-373.198	1.23554	-1.1047	0.462842	L50	L2	3.04075	22.9213	18.92	10.86	99999	99999	0.0110316
L50_GF	0.801308	1.16631	-16.0145	-0.633144	-0.582482	-1.57247	-1289.87	16.4298	-1279.2	0.744702	-6.09881	0.201373	L50	L2	3.04075	19.6155	18.92	0.23	16	99999	0.000728526		0.424
L50_GH	0.714035	0.442731	-23.1485	-5.50068	-0.53036	-1.02599	-232.081	11.9225	-227.807	0.469774	-3.28967	-62.033	L50	L2	3.04075	25.7872	18.92	0.37	99999	99999	0.00272354
L50_GI	0.585175	-0.0527842	-12.0297	0.0808597	-0.852054	-0.525767	-530.979	10.3539	-509.545	0.146276	-1.2206	-49.0802	L50	L2	3.04075	17.5573	18.92	0.19	99999	99999	0.000101435
L50_GK	0.703011	0.402813	-21.8758	-6.39238	0	-0.525767	-470.14	10.413	-461.417	1.59858	-1.1346	1.37627	L50	L2	3.04075	22.1653	18.92	7.97	99999	99999	0.000255214
L50_GL	0.63547	0.295255	-19.1828	1.10494	-3.51094	-0.711841	-41.5126	8.8505	-34.7614	0.184894	-1.66169	-0.234404	L50	L2	3.04075	21.3917	18.92	5.17	99999	99999	0.000661717
L50_GM	0.693754	0.327083	-23.3547	-1.11415	-1.23751	-0.270033	-42.2266	7.9476	-28.0473	0.304342	-0.31204	-12.5957	L50	L2	3.04075	27.2662	18.92	0.28	99999	99999	5.38531e-05
L50_GN	0.759427	0.603237	-18.6661	-4.19746	-0.622746	-0.270249	-12.5364	6.89724	-10.0702	0.409174	-0.633676	0.0812185	L50	L2	3.04075	20.7415	18.92	1.31	99999	99999	0.00353732
L50_GP	0.536718	-0.280697	-4.56436	-0.590274	0	-0.24702	-569.57	8.15876	-544.937	-0.567691	-0.566785	-30.2834	L50	L2	3.04075	6.8845	18.92	0.07	99999	99999	0.000189574
L50_GQ	0.780375	0.791984	-18.9765	-7.16502	-1.01337	-1.04946	-197.838	11.345	-193.299	0.232861	-4.07671	-8.37962	L50	L2	3.04075	22.7272	18.92	2.65	99999	99999	8.95392e-05
L50_GR	0.672439	0.458187	-22.3371	-5.2658	-1.30687	-0.700132	-34.5525	8.33466	-29.4661	-0.20162	-1.93263	-9.67215	L50	L2	3.04075	23.7593	18.92	3.23	99999	99999	0.00595664
L50_GS	0.774259	0.245883	-7.79425	-2.94941	-2.04605	-0.0260886	-4.33164	3.24605	-1.78616	-0.0184428	0.0124153	0.893324	L50	L2	3.04075	10.5495	18.92	4.22	99999	99999	0.0203588
L50_GT	0.713198	0.337231	-11.7573	-2.64357	-1.59228	-0.142368	-35.312	6.16075	-26.8718	0.741719	-0.354341	-1.13741	L50	L2	3.04075	12.6818	18.92	1.42	99999	99999	0.00218343
L50_GV	0.59973	0.0602498	-12.0135	1.65854	-2.3136	-0.340098	-177.826	7.91542	-157.641	0.310872	-1.11939	0.810515	L50	L2	3.04075	12.6818	18.92	1.02	99999	99999	0.00660836
L50_GW	0.79644	1.33378	-24.2785	-3.92292	-0.689672	-2.18862	-814.023	18.8448	-802.949	2.27379	-7.81612	-7.60908	L50	L2	3.04075	27.6186	18.92	6.31	18	99999	0.000248839		0.296
L50_GY	0.800989	1.28386	-16.9323	-5.71256	-0.639572	-1.79343	-1580.05	18.3552	-1570.18	2.2399	-6.27853	-0.154856	L50	L2	3.04075	20.1486	18.92	1.39	17	99999	0.00097889		0.357
L51_AD	0.582367	-0.226992	0	-10.9318	0	-0.505614	-24.0749	4.82577	-24.3438	-3.02923	-2.02908	-0.295198	L51	L2	0	0	50.3	9.27	99999	99999	0.000311248
L51_AE	0.545805	-0.277632	0	-13.5773	0	-1.47095	-254.389	9.4653	-255.742	-0.932673	-8.94204	-10.655	L51	L2	0	0	50.3	0.48	99999	99999	0.00130853
L51_AF	0.608074	-0.149408	0	-1.77533	0	-3.41868	-831.046	17.5515	-828.382	0.817525	-20.4375	-45.0136	L51	L2	0	0	50.3	0.07	99999	99999	6.79663e-05
L51_AG	0.742103	-0.00557958	0	-0.992426	0	-0.139536	1.27839	-2.5877	-3.42887	-0.44908	-0.484823	-0.229019	L51	L2	0	0	50.3	5.12	99999	18	0.00718653
L51_AH	0.632814	0.00182932	0	-12.0232	0	-2.24466	-610.782	14.5619	-610.905	2.72555	-11.0987	-76.4833	L51	L2	0	0	50.3	0.19	99999	99999	2.0166e-05
L51_AI	0.662642	-0.0462628	-5.12343	-1.13918	0	-1.08647	-244.504	9.34713	-236.026	0.0817996	-5.56352	-0.194677	L51	L2	0	10.2469	50.3	0.85	50	99999	0.00333846
L51_AK	0.623498	0.098084	0	-19.6771	0	-1.67464	-516.895	16.1704	-517.022	2.19285	-8.95632	-119.656	L51	L2	0	0	50.3	1.51	99999	99999	5.83125e-05
L51_AL	0.612353	-0.244348	0	-1.05514	0	-0.930211	-267.309	9.69005	-263.419	-0.446448	-4.42443	-0.653182	L51	L2	0	0	50.3	0.25	99999	99999	0.000256712
L51_AM	0.611952	-0.188349	0	-2.85478	0	-0.673503	-339.521	10.7431	-333.819	0.0484716	-3.38232	-18.8774	L51	L2	0	0	50.3	0.02	99999	99999	0.000100187
L51_AP	0.617884	-0.195795	-1.40953	-1.95052	0	-0.186129	-346.698	4.53084	-323.546	-0.362563	-0.280785	-0.0673961	L51	L2	0	0	50.3	0.09	99999	99999	0.00639381
L51_AQ	0.622589	-0.168569	0	-9.21453	0	-1.51752	-408.174	11.4585	-406.739	0.183335	-9.14687	-76.5716	L51	L2	0	0	50.3	0.07	99999	99999	6.90607e-05
L51_AR	0.720529	0.634478	-19.3849	-13.1865	-0.249448	-1.71899	-559.465	13.9655	-558.737	2.65767	-7.54386	-186.087	L51	L2	0	38.7698	50.3	0.13	37	99999	0.000112445
L51_AS	0.849258	0.223656	0	-5.1735	0	-0.267362	-0.0171583	1.08462	-2.506	0.805189	-0.607044	-0.224683	L51	L2	0	0	50.3	1.33	99999	1	0.01743		0.866
L51_AT	0.73837	0.0486727	0	-4.69696	0	-0.453491	-2.92783	4.62163	-4.33157	0.775773	-1.51334	-0.593761	L51	L2	0	0	50.3	4.86	99999	19	0.0699884
L51_AV	0.661967	-0.154305	0	0.644109	0	-0.639538	-43.1505	6.84165	-35.9864	-0.249647	-2.98878	0.0461806	L51	L2	0	0	50.3	15.1	99999	99999	0.020995
L51_AW	0.663124	0.0743139	0	-5.39285	0	-5.04478	-1383.94	24.0264	-1378.49	1.23741	-28.1592	-239.806	L51	L2	0	0	50.3	0	99999	99999	6.90275e-06
L51_AY	0.663062	0.0603301	0	-7.2037	0	-2.72127	-1040.91	19.5513	-1038.28	0.541735	-13.3248	-6.38971	L51	L2	0	0	50.3	0.23	99999	32	2.78207e-05
L52_SA	0.619309	-0.183953	1.92026	1.87949	0	0.0232019	-2.06944	-0.238317	0.8463	-0.582552	0.0771947	-0.0103933	L52	L2	4.25705	4.25705	74.86	0.47	99999	99999	0.00235284
L52_SD	0.599714	-0.0865491	-16.7241	-2.75661	-0.36504	-0.186102	-4.51342	1.29771	-3.00624	-1.48155	-0.394464	-0.023119	L52	L2	4.25705	15.8119	74.86	2.33	99999	99999	4.20762e-05
L52_SE	0.75953	0.324128	-39.2855	-1.45146	-0.949745	-0.0348839	-2.34274	1.58449	-0.0883341	0.0774776	-0.00235604	0.373396	L52	L2	4.25705	34.7026	74.86	0.05	25	99999	7.49501e-06		1.113
L52_SF	0.711934	0.404291	-51.4911	-0.0949195	-0.677429	-0.220661	-1.35656	4.10269	2.0818	-0.644852	-0.280922	1.30196	L52	L2	4.25705	55.6727	74.86	0.98	99999	99999	0.00921363
L52_SG	0.57532	-0.22959	2.4326	1.5932	0	-0.0378382	-4.37546	-1.27857	-0.586252	-0.570778	-0.0413687	-0.0473052	L52	L2	4.25705	4.25705	74.86	0.55	99999	99999	0.000184776
L52_SH	0.813671	0.550968	-51.7998	-2.27337	-0.26518	-0.267227	-2.06139	3.38616	0.702849	0.267204	-0.319671	0.816018	L52	L2	4.25705	47.6164	74.86	0.29	11	99999	2.796e-05		0.819
L52_SI	0.531663	-0.201723	-33.4479	0.844574	-0.184767	-0.104706	-4.57777	3.31333	-1.03185	-0.407791	-0.120226	0.266138	L52	L2	4.25705	25.5299	74.86	0.71	99999	99999	0.000492604
L52_SK	0.581422	-0.11578	-35.4971	-0.992473	-0.515537	-0.0116821	-4.53867	1.46389	-0.643011	-0.767003	0.0176249	-0.510608	L52	L2	4.25705	47.0669	74.86	0.4	99999	99999	6.20531e-06
L52_SL	0.498379	-0.348502	-22.8068	0.48362	0	-0.0464848	-22.4777	2.06347	-16.8597	-0.719924	-0.0915423	0.0709384	L52	L2	4.25705	25.2631	74.86	0.09	99999	99999	0.000350749
L52_SM	0.567627	0.066372	-43.9363	0.343506	-0.218145	-0.0348839	-3.97174	2.36454	2.12829	-0.207793	-0.00235604	0.720941	L52	L2	4.25705	33.5476	74.86	0.03	99999	99999	2.77393e-05
L52_SN	0.694424	0.138899	-22.0759	-1.44721	0	-0.1687	-1.86289	1.67304	-0.243821	-0.584055	-0.374548	0.475305	L52	L2	4.25705	19.2395	74.86	11.51	99999	99999	0.000154567
L52_SP	0.525278	-0.497991	-5.64092	1.74647	0	-0.127962	-379.55	2.65395	-365.221	-0.790998	-0.00144494	-0.0520733	L52	L2	4.25705	4.25705	74.86	0.17	99999	99999	0.000203813
L52_SQ	0.761983	0.269147	-45.8001	-1.07193	-0.345025	-0.0348839	-2.89983	1.93242	0.888456	0.423462	-0.00235604	0.403566	L52	L2	4.25705	36.2443	74.86	0.02	24	99999	7.4119e-06		0.882
L52_SR	0.643459	0.0128096	-39.5609	-1.36761	-0.498896	0.00580046	-3.97117	1.82584	-0.164817	-0.338933	0.037085	-0.373465	L52	L2	4.25705	49.9899	74.86	0.77	99999	99999	8.06174e-05
L52_ST	0.692829	-0.113477	-1.32876	0.561729	0	-0.0930238	-2.23406	1.96284	-1.42166	0.127808	-0.157895	0.0395364	L52	L2	4.25705	4.25705	74.86	5.67	99999	99999	0.00377691
L52_SV	0.572211	-0.220402	-12.0452	1.74508	0	-0.104706	-3.95271	2.8406	-0.815441	-0.314895	-0.120226	0.085023	L52	L2	4.25705	9.38049	74.86	0.25	99999	99999	0.000548522
L52_SW	0.727341	0.582257	-68.0274	-1.75951	-1.17681	-0.337265	-3.85495	5.19129	1.76892	-0.63512	-0.435069	1.17666	L52	L2	4.25705	64.8954	74.86	0.02	99999	99999	2.38334e-05
L52_SY	0.817907	0.734291	-63.7634	-0.906337	-2.17845	-0.220661	-0.320222	4.68973	2.16585	-0.473236	-0.280922	1.16765	L52	L2	4.25705	68.3421	74.86	0.8	10	99999	0.00113257	1	1.036
L90_QA	0.551681	-0.202267	0	8.11742	0	0.756278	244.026	-9.69147	241.521	-1.53207	2.01241	0.170964	L90	L3	0	0	57.01	6.8	99999	99999	0.000284617
L90_QD	0.659249	0.101216	0	-2.25302	0	0.0816392	236.599	-5.11004	238.008	3.09571	0.326467	-0.0577181	L90	L3	0	0	57.01	0.05	99999	99999	0.00279239
L90_QE	0.820976	0.183359	0	-3.29003	0	0.0348028	81.4443	-1.70092	82.2049	1.50378	0.0959952	0.169024	L90	L3	0	0	57.01	0.56	99999	3	0.0120767		0.457
L90_QF	0.547529	-0.387117	0	8.94625	0	-1.68695	-239.324	4.61456	-231.517	-0.333094	-5.58087	0.0104729	L90	L3	0	0	57.01	0.06	99999	99999	0.00131561
L90_QG	0.481867	-0.318415	0	6.42682	0	0.782326	238.716	-12.0627	237.855	-1.5441	1.89209	-0.146591	L90	L3	0	0	57.01	0.11	99999	99999	0.000432895
L90_QH	0.668744	0.074659	0	0.730535	0	-0.442296	23.8053	1.79094	34.1569	-0.507643	-1.39799	0.489883	L90	L3	0	0	57.01	3.1	99999	29	0.116429
L90_QI	0.617047	-0.19361	0	8.27988	0	-0.0928615	-132.389	-0.276255	-132.782	-1.22602	-0.638022	-0.207893	L90	L3	0	0	57.01	0.48	99999	99999	0.000230004
L90_QK	0.56811	-0.343303	0	-4.65582	0	0.104354	-876.844	2.87181	-878.349	-0.179509	-0.0318901	-0.493618	L90	L3	0	0	57.01	1.1	99999	99999	0.00523296
L90_QL	0.520006	-0.480994	0	8.39617	0	-0.348569	-125.042	0.689084	-124.642	-1.06029	-1.77976	-0.697785	L90	L3	0	0	57.01	2.42	99999	99999	0.0146966
L90_QM	0.457137	-0.590708	0	6.28028	0	0.128367	-453.776	2.83704	-453.587	-1.54155	-0.0225166	-1.05267	L90	L3	0	0	57.01	0.08	99999	99999	0.000570684
L90_QN	0.681332	0.0638281	0	0.667357	0	0.197865	234.929	-3.38443	234.956	-1.32559	0.723163	-0.0547581	L90	L3	0	0	57.01	0.15	99999	26	0.00206109
L90_QP	0.587782	-0.149357	0	6.14774	0	0.244593	-100.349	-4.53281	-89.524	-1.72405	0.292664	0.309542	L90	L3	0	0	57.01	0.09	99999	99999	0.00143917
L90_QR	0.598431	-0.107564	0	-7.34687	0	-0.838133	-1180.14	9.0113	-1180.65	-1.43344	-3.15384	-0.0680624	L90	L3	0	0	57.01	0.53	99999	99999	0.0118832
L90_QS	0.557223	-0.0319614	0	3.8168	0	0.651491	243.401	-8.68987	239.665	-0.880292	1.77264	0.318523	L90	L3	0	0	57.01	19.54	99999	99999	0.00219632
L90_QT	0.610108	0.0321223	0	4.61635	0	0.465551	241.498	-5.74237	239.626	-0.220034	1.29943	-0.030588	L90	L3	0	0	57.01	3.98	99999	99999	0.000485304
L90_QV	0.584872	-0.179085	0	8.84965	0	0.372528	208.775	-3.58604	208.445	-1.32635	0.94469	0.580905	L90	L3	0	0	57.01	3.66	99999	99999	0.00294514
L90_QW	0.556943	-0.328816	0	9.6815	0	-2.88959	-797.959	12.3208	-792.225	-0.89776	-10.3949	-0.603945	L90	L3	0	0	57.01	0.01	99999	99999	0.000784579
L90_QY	0.696819	0.0309203	0	1.135	0	-0.895002	-78.1586	6.55256	-60.6757	-1.94036	-2.29828	0.592938	L90	L3	0	0	57.01	0.16	99999	24	0.0110079
L91_HA	0.305584	-1.37096	0.223402	7.70634	0.519602	0.395486	-0.390716	-8.60659	-1.05254	-1.30254	0.982672	-8.93018	L91	L3	0.60815	0.161346	1.95	6.25	99999	99999	0.0155001
L91_HD	0.408589	-1.04743	0.223402	0.354978	0.519602	0.17442	-7.06037	-5.70677	-6.94498	-0.54288	-0.0355811	-5.82762	L91	L3	0.60815	0.161346	1.95	3.59	99999	99999	0.0659217
L91_HE	0.595753	-0.392497	8.88178e-16	-1.27872	0.152385	-0.244296	-13.3068	-3.58837	-7.42048	1.3429	-3.39282	-6.00021	L91	L3	0.60815	0.60815	1.95	1.13	61	99999	0.00492725
L91_HF	0.587813	-0.227011	-0.670206	4.89821	-0.309572	-0.220931	-3.08583	2.91632	-0.976715	-0.583677	-0.800328	0.0431999	L91	L3	0.60815	1.50176	1.95	2.18	62	99999	2.28513
L91_HG	0.218796	-1.59609	8.88178e-16	7.23195	0.519602	0.418553	-3.4959	-10.4163	-3.15803	-1.45296	1.07643	-9.79184	L91	L3	0.60815	0.60815	1.95	3.11	99999	99999	0.0392114
L91_HI	0.363302	-1.10814	1.77636e-15	6.71931	0.519602	0.290861	-25.6728	-3.45832	-17.4602	-0.990928	0.419221	-8.49259	L91	L3	0.60815	0.60815	1.95	0.13	99999	99999	0.011615
L91_HK	0.445894	-0.832532	0	-2.7801	0.519602	-0.35491	-131.432	-0.52317	-125.288	-1.09087	-5.20307	-62.4222	L91	L3	0.60815	0.60815	1.95	0.06	99999	99999	0.00775895
L91_HL	0.352996	-1.04556	0.223402	6.66785	0.519602	0.168808	-72.7942	-2.22619	-67.7284	-1.12262	-0.246758	-5.88062	L91	L3	0.60815	0.161346	1.95	1.45	99999	99999	0.0840428
L91_HM	0.372948	-1.07367	1.33227e-15	5.27476	0.519602	0.028786	-134.145	-0.833116	-126.669	-1.18684	-1.66071	-70.3691	L91	L3	0.60815	0.60815	1.95	0.02	99999	99999	0.00360021
L91_HN	0.441128	-0.855265	1.77636e-15	2.63124	0.519602	0.226705	-5.60162	-5.00878	-4.79284	-0.783441	0.283107	-4.68361	L91	L3	0.60815	0.60815	1.95	0.46	99999	99999	0.0778166
L91_HP	0.28224	-1.32626	8.88178e-16	7.03487	0.519602	0.407087	-237.552	-4.39715	-227.81	-2.41741	1.04406	-8.40027	L91	L3	0.60815	0.60815	1.95	0.21	99999	99999	0.00539653
L91_HQ	0.529802	-0.531803	-1.34041	0.0868688	0.0276149	-0.145742	-6.85102	-2.0413	-2.79774	-0.129746	-0.850953	-3.42209	L91	L3	0.60815	3.28898	1.95	0.14	73	99999	0.0371037
L91_HR	0.446951	-0.663757	1.77636e-15	-2.60755	0.519602	-1.08183	-97.1826	1.76838	-86.8574	-1.31537	-10.9429	-12.1862	L91	L3	0.60815	0.60815	1.95	7.91	99999	99999	0.0723198
L91_HS	0.30152	-1.28531	1.77636e-15	5.10247	0.519602	0.4652	-0.652664	-8.16303	-2.5211	-0.919783	1.29086	-7.79227	L91	L3	0.60815	0.60815	1.95	9.31	99999	99999	0.487704
L91_HT	0.351668	-1.1647	1.77636e-15	5.0161	0.519602	0.302408	-3.07466	-6.16443	-1.40474	-0.877409	0.793993	-7.68217	L91	L3	0.60815	0.60815	1.95	2.49	99999	99999	0.0135811
L91_HV	0.339954	-1.2516	8.88178e-16	8.02345	0.519602	0.209385	-27.7877	-4.48916	-19.6379	-1.43044	-0.0288345	-9.3541	L91	L3	0.60815	0.60815	1.95	0.62	99999	99999	0.0117909
L91_HW	0.473605	-0.528194	-0.223402	3.06712	0.202512	-0.667783	-49.2438	5.97227	-43.1299	-1.51556	-2.87999	-21.2861	L91	L3	0.60815	0.60815	1.95	14.83	99999	99999	0.0422546
L91_HY	0.722085	0.203176	-0.670206	0.790061	-0.434351	-0.727005	-1.36373	4.42059	0.810577	0.306834	-1.80699	-0.691836	L91	L3	0.60815	1.50176	1.95	43.48	36	99999	53.9373
L92_DA	0.451131	-0.553837	1.61809	6.73248	0.342335	0.30184	-0.725036	-2.47613	-2.06013	-4.55306	0.685492	0.142448	L92	L3	28.3036	28.3036	27.67	6.09	99999	99999	0.204421
L92_DE	0.555945	-0.116622	-6.03477	-0.554315	0.20999	-0.208492	-3.56401	1.28822	-3.65058	-0.903469	-0.837872	0.302516	L92	L3	28.3036	28.3036	27.67	0.94	69	99999	0.0235282		0.812
L92_DF	0.51941	-0.57956	-0.818563	3.37967	0.271101	-0.116388	-2.78391	2.768	-2.38053	-4.13704	-0.176713	-0.597928	L92	L3	28.3036	28.3036	27.67	1.08	99999	99999	0.0109355
L92_DG	0.408406	-0.563466	3.58453	5.9364	0.201877	0.275536	-2.8538	-4.90486	-4.28591	-4.48378	0.185372	0.624325	L92	L3	28.3036	28.3036	27.67	8.92	99999	99999	2.47954
L92_DH	0.59903	-0.453551	-4.87923	1.14132	0.567187	-0.139373	-0.912785	1.95214	-1.84189	-3.01597	-0.22617	-0.459852	L92	L3	28.3036	28.3036	27.67	2.34	60	99999	0.0322674
L92_DI	0.437044	-0.424318	-1.58979	4.83478	0.461324	-0.186534	-89.9361	5.38638	-87.0158	-4.33335	-0.756824	1.91529	L92	L3	28.3036	28.8159	27.67	1.22	99999	99999	0.00591388
L92_DK	0.466732	-0.75831	-3.20288	1.55921	0.554981	0.27853	-4.62135	1.30238	-4.32308	-4.62016	0.676053	-0.451576	L92	L3	28.3036	28.3036	27.67	1.61	99999	99999	0.00161844
L92_DL	0.398558	-0.865742	-4.90498	4.99289	0.23967	0.0692811	-39.8173	3.24604	-40.546	-4.46309	0.287625	-1.87779	L92	L3	28.3036	28.3036	27.67	4.7	99999	99999	0.0476272
L92_DM	0.486072	-0.47359	-7.59746	2.7475	0.456919	0.0464578	-88.646	3.94798	-85.2755	-4.24186	-0.0159995	-40.972	L92	L3	28.3036	28.3036	27.67	0.67	99999	99999	0.0029613
L92_DN	0.563104	-0.351154	-1.32131	1.57998	0.375908	0.173852	-1.52474	0.550317	-2.37668	-3.31597	0.499074	0.149607	L92	L3	28.3036	28.3036	27.67	13.44	66	99999	0.0215925
L92_DP	0.40542	-0.786669	2.6897	5.16428	0.556801	-0.221607	-267.068	3.96446	-263.16	-5.23938	-1.5101	-0.427204	L92	L3	28.3036	28.3036	27.67	0.14	99999	99999	0.00637817
L92_DQ	0.452509	-0.631527	-2.57799	1.39137	0.399899	0.151191	-4.05663	1.4814	-3.41794	-4.55527	0.475597	-0.375203	L92	L3	28.3036	28.3036	27.67	0.24	99999	99999	0.00159786
L92_DR	0.477816	0.23435	-32.0335	-2.31091	-0.196909	-0.486752	-135.665	5.34363	-133.513	-6.01917	-1.53659	-69.8873	L92	L3	28.3036	50.8914	27.67	0.91	99999	99999	0.0127102
L92_DS	0.478415	-0.502083	0.755828	3.29814	0.100778	0.30184	-1.85585	-2.07304	-4.03273	-3.62413	0.714818	-0.233256	L92	L3	28.3036	28.3036	27.67	6.76	99999	99999	0.124219
L92_DT	0.536109	-0.468157	0.205767	1.64212	0.272354	0.0226069	-3.29569	0.494106	-4.16671	-2.6497	-0.15897	0.152922	L92	L3	28.3036	28.3036	27.67	7.96	72	99999	0.0308494
L92_DV	0.396493	-0.824575	0.71811	6.92895	0.286488	0.115685	-26.0576	2.41951	-25.0583	-4.74754	-0.0109911	-0.43174	L92	L3	28.3036	28.3036	27.67	1.12	99999	99999	0.10262
L92_DW	0.432458	-0.578356	-19.175	2.11855	0.476165	-0.220742	-7.15587	3.98705	-5.15286	-4.07093	-0.379072	-6.03052	L92	L3	28.3036	55.4609	27.67	0.05	99999	99999	0.000592636
L92_DY	0.53143	-0.609867	-1.04187	3.25662	0.298688	-0.069876	-2.30549	2.80223	-2.41223	-4.12387	-0.0693859	-0.943205	L92	L3	28.3036	28.3036	27.67	13.94	99999	99999	0.0146218
L93_TA	0.662306	-0.130217	0	1.67765	0	0.0699301	-1.61052	-0.878764	-0.200682	-0.812037	0.232027	0.0307833	L93	L3	0	0	7.83	1.09	99999	99999	0.122545
L93_TD	0.776987	-0.00217085	0	-0.655904	0	0.0699301	-1.08511	-0.19923	-0.865346	-0.0243259	0.199961	-0.00882391	L93	L3	0	0	7.83	8.08	99999	99999	0.265799
L93_TE	0.78366	0.0328123	0	-0.551262	0	0.0932401	0.214527	0.212567	0.130218	0.331186	0.270881	-0.0835108	L93	L3	0	0	7.83	0.78	99999	11	0.0154586	1	0.972
L93_TF	0.630138	-0.14996	-1.15454	0.311032	0	-0.0228774	-1.47867	1.2619	0.646323	-0.97421	-0.0198538	-0.187454	L93	L3	0	0	7.83	0.34	99999	99999	0.0439381
L93_TG	0.630081	-0.155017	0	1.32126	0	-0.040468	-4.98947	-1.80328	-1.19032	-0.871143	-0.651833	0.0343809	L93	L3	0	0	7.83	9.21	99999	99999	0.506223
L93_TH	0.721339	-0.00724602	-2.05299	-0.104141	0	-0.115577	-0.795587	0.845063	0.0490975	-0.842343	-0.560752	0.448511	L93	L3	0	0	7.83	2.89	99999	99999	0.0570593
L93_TI	0.691613	-0.0571053	0	0.72703	0	0.034965	-0.879685	1.22159	1.00178	-0.507761	0.126214	2.59368	L93	L3	0	0	7.83	1.66	99999	99999	0.199985
L93_TK	0.815249	0.184263	0	-1.75851	0	-0.11655	0.780016	1.30101	0.884502	2.11332	-0.339736	2.38848	L93	L3	0	0	7.83	0.93	99999	5	0.0792469		0.955
L93_TL	0.678287	-0.0909651	-1.02469	0.711663	0	0.0699301	-0.265308	0.916432	0.41546	-0.815507	0.232027	2.42701	L93	L3	0	0	7.83	0.37	99999	99999	0.0224522
L93_TM	0.642359	-0.147327	0	0.399243	0	0.0932401	-2.22147	0.594646	0.176418	-0.611431	0.270881	2.4495	L93	L3	0	0	7.83	0.13	99999	99999	0.018255
L93_TN	0.70692	-0.0320782	0	-0.598286	0	0.0235264	-0.93342	0.404631	-0.802276	-0.726867	-0.0478686	2.04592	L93	L3	0	0	7.83	15.75	99999	99999	0.947581
L93_TP	0.543684	-0.460335	0	0.650133	0	-0.221067	-351.563	3.42397	-330.912	0.238646	-0.762693	1.98884	L93	L3	0	0	7.83	0.32	99999	99999	0.04292
L93_TQ	0.796724	0.12479	0	-0.825963	0	-0.02331	-0.24667	1.25406	0.511311	0.474055	0.0494892	1.81247	L93	L3	0	0	7.83	5.05	99999	8	0.0120503		0.955
L93_TR	0.779629	0.14953	0	-1.82987	0	-0.11655	-0.422974	1.33223	0.392659	1.14835	-0.338479	2.27398	L93	L3	0	0	7.83	2.88	99999	12	0.592081		0.964
L93_TS	0.719303	-0.0950163	0	0.477926	0	0.0467282	-0.179164	-0.710216	-0.912028	-0.611675	0.126023	0.0458612	L93	L3	0	0	7.83	41.03	99999	99999	2.57966
L93_TV	0.698194	-0.0674635	0	1.27086	0	0.011655	0.397466	0.830486	0.974906	-0.658054	0.0874726	2.59355	L93	L3	0	0	7.83	0.55	99999	99999	0.0223355
L93_TW	0.646113	-0.19588	-2.98413	0.167457	0	-0.0228774	-3.69356	0.895058	0.29535	-0.852074	-0.0198538	-0.517978	L93	L3	0	0	7.83	0.06	99999	99999	0.00741093
L93_TY	0.719356	-0.0543566	-0.304075	0.239736	0	0.000432669	-0.508136	1.35593	0.78914	-0.851201	0.0189999	-0.187346	L93	L3	0	0	7.83	0.95	99999	99999	0.0941362
