# Supplementary material for: Enhancing antibody affinity through experimental sampling of non-deleterious CDR mutations predicted by machine learning
Source: Commun Chem. 2023 Nov 9;6:244. doi: 10.1038/s42004-023-01037-7 (PMC10636138; doi:10.1038/s42004-023-01037-7)
Supplement: Supplementary file 5 — Supplementary Data 3 [file 42004_2023_1037_MOESM5_ESM.xlsx]

## Sheet: Ab-Ag
PDB1_ID	PDB2_ID	Heavy_Sequence_Identity	Light_Sequence_Identity	PDB1_ID_GRP	PDB2_ID_GRP
1DVF	1VFB	1	1	1	1
2VIR	2VIS	1	1	2	2
1DVF	1KIR	1	0.990654	1	1
1KIR	1VFB	1	0.990654	1	1
1N8Z	3BE1	1	0.891892	3	3
3BDY	3BE1	0.991667	1	3	3
1N8Z	3BDY	0.991667	0.891892	3	3
1DVF	1KIP	0.991379	1	1	1
1DVF	1KIQ	0.991379	1	1	1
1KIP	1VFB	0.991379	1	1	1
1VFB	1KIQ	0.991379	1	1	1
1KIP	1KIR	0.991379	0.990654	1	1
1KIR	1KIQ	0.991379	0.990654	1	1
1XGP	1XGQ	0.99115	1	5	5
1XGP	1XGT	0.99115	1	5	5
1XGQ	1XGT	0.99115	1	5	5
1XGU	1DQJ	0.99115	1	5	5
1XGP	1XGU	0.99115	0.990654	5	5
1XGP	1DQJ	0.99115	0.990654	5	5
1XGQ	1XGU	0.99115	0.990654	5	5
1XGQ	1DQJ	0.99115	0.990654	5	5
1XGT	1XGU	0.99115	0.990654	5	5
1XGT	1DQJ	0.99115	0.990654	5	5
2B2X	1MHP	0.983051	0.971698	6	6
1KIP	1KIQ	0.982759	1	1	1
1XGP	1XGR	0.982301	1	5	5
1XGQ	1XGR	0.982301	1	5	5
1XGR	1XGT	0.982301	1	5	5
1XGR	1XGU	0.982301	0.990654	5	5
1XGR	1DQJ	0.982301	0.990654	5	5
2NYY	2NZ9	0.974359	1	7	7
1CZ8	1BJ1	0.96748	0.990654	8	8
3HFM	1DQJ	0.893805	0.981308	5	5
1XGU	3HFM	0.884956	0.981308	5	5
1XGP	3HFM	0.884956	0.971963	5	5
1XGQ	3HFM	0.884956	0.971963	5	5
1XGR	3HFM	0.884956	0.971963	5	5
1XGT	3HFM	0.884956	0.971963	5	5
1AHW	2BDN	0.854701	0.672897	9	21
1MLC	1YQV	0.836207	0.551402	16	19
1N8Z	3N85	0.833333	0.915888	3	28
3BE1	3N85	0.833333	0.837838	3	28
3BDY	3N85	0.825	0.837838	3	28
2NZ9	1MHP	0.815126	0.666667	7	6
2B2X	2NZ9	0.815126	0.648649	6	7
2NYY	1MHP	0.806723	0.666667	7	6
2B2X	2NYY	0.806723	0.648649	6	7
1N8Z	1MHP	0.783333	0.794393	3	6
3BE1	1MHP	0.783333	0.756757	3	6
1MHP	3G6D	0.778689	0.453704	6	24
1N8Z	2B2X	0.775	0.794393	3	6
2B2X	3BE1	0.775	0.765766	6	3
3BDY	1MHP	0.775	0.756757	3	6
2B2X	3G6D	0.770492	0.453704	6	24
2B2X	3BDY	0.766667	0.765766	6	3
3N85	1MHP	0.764706	0.803738	28	6
3N85	3G6D	0.762295	0.453704	28	24
1DVF	2VIR	0.762295	0.427273	1	2
1DVF	2VIS	0.762295	0.427273	1	2
1KIP	2VIR	0.762295	0.427273	1	2
1KIP	2VIS	0.762295	0.427273	1	2
1KIR	2VIR	0.762295	0.427273	1	2
1KIR	2VIS	0.762295	0.427273	1	2
1VFB	2VIR	0.762295	0.427273	1	2
1VFB	2VIS	0.762295	0.427273	1	2
2VIR	1KIQ	0.762295	0.427273	2	1
2VIS	1KIQ	0.762295	0.427273	2	1
4I77	3L5X	0.760331	0.693694	35	26
2B2X	3N85	0.756303	0.794393	6	28
1N8Z	3G6D	0.754098	0.453704	3	24
3BE1	3G6D	0.754098	0.428571	3	24
4JPK	4NM8	0.752066	0.619469	36	40
1MHP	3BN9	0.75	0.766355	6	23
1N8Z	2NYY	0.75	0.666667	3	7
1N8Z	2NZ9	0.75	0.666667	3	7
2NYY	3BE1	0.75	0.657658	7	3
2NZ9	3BE1	0.75	0.657658	7	3
3BDY	3G6D	0.745902	0.428571	3	24
2B2X	3BN9	0.742188	0.766355	6	23
3BN9	3G6D	0.742188	0.435185	23	24
2NYY	3BDY	0.741667	0.657658	7	3
2NZ9	3BDY	0.741667	0.657658	7	3
1DVF	1YY9	0.739496	0.551402	1	20
1VFB	1YY9	0.739496	0.551402	1	20
1KIR	1YY9	0.739496	0.542056	1	20
4GXU	3G6D	0.738095	0.594595	34	24
2NYY	3G6D	0.737705	0.464286	7	24
2NZ9	3G6D	0.737705	0.464286	7	24
3HFM	3W2D	0.735537	0.574074	5	33
1KIP	1YY9	0.731092	0.551402	1	20
1YY9	1KIQ	0.731092	0.551402	20	1
4GXU	1MHP	0.730159	0.513514	34	6
2B2X	4GXU	0.730159	0.5	6	34
1YY9	2VIR	0.729508	0.327273	20	2
1YY9	2VIS	0.729508	0.327273	20	2
2NYY	3N85	0.728814	0.684685	7	28
2NZ9	3N85	0.728814	0.684685	7	28
4GXU	3BN9	0.726562	0.491071	34	23
1MLC	1NMB	0.721311	0.579439	16	18
1NMB	4U6H	0.721311	0.544643	18	41
4ZS6	1MHP	0.719008	0.719626	42	6
1XGP	3W2D	0.719008	0.574074	5	33
2NZ9	4ZS6	0.716667	0.648649	7	42
2B2X	4ZS6	0.710744	0.71028	6	42
1XGU	3W2D	0.710744	0.583333	5	33
3W2D	1DQJ	0.710744	0.583333	33	5
1XGQ	3W2D	0.710744	0.574074	5	33
1XGR	3W2D	0.710744	0.574074	5	33
1XGT	3W2D	0.710744	0.574074	5	33
3NPS	4JPK	0.706349	0.513761	30	36
2NZ9	4GXU	0.704	0.473684	7	34
2NYY	4ZS6	0.7	0.648649	7	42
1BJ1	1MHP	0.699187	0.82243	8	6
3LZF	3L5X	0.698413	0.464286	27	26
2NYY	4GXU	0.696	0.473684	7	34
2NZ9	3BN9	0.695312	0.675676	7	23
1N8Z	4ZS6	0.694215	0.794393	3	42
3N85	4ZS6	0.694215	0.775701	28	42
3BE1	4ZS6	0.694215	0.765766	3	42
1CZ8	1MHP	0.691057	0.831776	8	6
2B2X	1BJ1	0.691057	0.82243	6	8
1JRH	3L5X	0.688525	0.579439	13	26
4ZS6	3G6D	0.688525	0.425926	42	24
3N85	3BN9	0.6875	0.869159	28	23
2NYY	3BN9	0.6875	0.675676	7	23
3BDY	4ZS6	0.68595	0.765766	3	42
3LZF	4I77	0.685039	0.464912	27	35
3N85	1BJ1	0.682927	0.841121	28	8
1CZ8	2B2X	0.682927	0.831776	8	6
1CZ8	3N85	0.682927	0.831776	8	28
1BJ1	3G6D	0.682927	0.444444	8	24
1MLC	2BDN	0.675214	0.579439	16	21
1YQV	2BDN	0.675214	0.53271	19	21
1AHW	1MLC	0.675214	0.514019	9	16
1N8Z	1BJ1	0.674797	0.841121	3	8
3BE1	1BJ1	0.674797	0.837838	3	8
1CZ8	1N8Z	0.674797	0.831776	8	3
1CZ8	3BE1	0.674797	0.828829	8	3
1CZ8	3G6D	0.674797	0.453704	8	24
3BDY	1BJ1	0.666667	0.837838	3	8
1CZ8	3BDY	0.666667	0.828829	8	3
1AHW	1YQV	0.666667	0.626168	9	19
3N85	4GXU	0.666667	0.517857	28	34
1N8Z	3BN9	0.664062	0.850467	3	23
3BE1	3BN9	0.664062	0.837838	3	23
1AHW	1NMB	0.663934	0.672897	9	18
1NMB	1YQV	0.663934	0.570093	18	19
1N8Z	4GXU	0.65873	0.5	3	34
3BE1	4GXU	0.65873	0.491228	3	34
3BDY	3BN9	0.65625	0.837838	3	23
4ZS6	3BN9	0.65625	0.794393	42	23
1NMB	2BDN	0.655738	0.626168	18	21
1MLC	4U6H	0.655462	0.589286	16	41
1DVF	4I77	0.652542	0.585586	1	35
1KIR	4I77	0.652542	0.585586	1	35
1VFB	4I77	0.652542	0.585586	1	35
3BDY	4GXU	0.650794	0.491228	3	34
1KIP	4I77	0.644068	0.585586	1	35
4I77	1KIQ	0.644068	0.585586	35	1
1CZ8	2NYY	0.642276	0.657658	8	7
1CZ8	2NZ9	0.642276	0.657658	8	7
2NYY	1BJ1	0.642276	0.648649	7	8
2NZ9	1BJ1	0.642276	0.648649	7	8
1BJ1	3BN9	0.640625	0.859813	8	23
1BJ1	1NCA	0.634146	0.700935	8	17
1CZ8	3BN9	0.632812	0.850467	8	23
1NMB	2JEL	0.631148	0.571429	18	22
1MLC	2JEL	0.627119	0.571429	16	22
4GXU	1BJ1	0.626984	0.491071	34	8
3NPS	4NM8	0.626984	0.460177	30	40
4GXU	4ZS6	0.624	0.473214	34	42
1JRH	1KIQ	0.622951	0.626168	13	1
3NGB	4JPK	0.619835	0.699029	29	36
1MLC	4JPK	0.619835	0.635514	16	36
1CZ8	4GXU	0.619048	0.5	8	34
1DVF	1JRH	0.614754	0.626168	1	13
1JRH	1KIP	0.614754	0.626168	13	1
1JRH	1KIR	0.614754	0.626168	13	1
1JRH	1VFB	0.614754	0.626168	13	1
2JEL	4U6H	0.613445	0.875	22	41
1YQV	4U6H	0.613445	0.464286	19	41
1KIR	3W2D	0.61157	0.638889	1	33
1DVF	3W2D	0.61157	0.62963	1	33
1KIP	3W2D	0.61157	0.62963	1	33
1VFB	3W2D	0.61157	0.62963	1	33
1YQV	2JEL	0.610169	0.482143	19	22
1CZ8	1NCA	0.609756	0.691589	8	17
1N8Z	2BDN	0.608333	0.682243	3	21
2BDN	3BE1	0.608333	0.666667	21	3
1NMB	4JPK	0.606557	0.570093	18	36
2BDN	4U6H	0.605042	0.482143	21	41
2VIR	3L5X	0.604839	0.4	2	26
2VIS	3L5X	0.604839	0.4	2	26
1KIR	3L5X	0.603306	0.64486	1	26
1DVF	3L5X	0.603306	0.635514	1	26
1KIP	3L5X	0.603306	0.635514	1	26
1VFB	3L5X	0.603306	0.635514	1	26
1KIQ	3L5X	0.603306	0.635514	1	26
3W2D	1KIQ	0.603306	0.62963	33	1
2JEL	4JPK	0.603306	0.571429	22	36
4JPK	4U6H	0.603306	0.5625	36	41
4ZS6	1BJ1	0.601626	0.775701	42	8
2BDN	3BDY	0.6	0.666667	21	3
1YQV	4JPK	0.595041	0.613208	19	36
1CZ8	4ZS6	0.593496	0.766355	8	42
1AHW	1N8Z	0.591667	0.663551	9	3
1AHW	3BE1	0.591667	0.657658	9	3
1AHW	4U6H	0.588235	0.491071	9	41
4NM8	4U6H	0.586777	0.619469	40	41
2BDN	4JPK	0.586777	0.570093	21	36
1MLC	4NM8	0.586777	0.486726	16	40
1AHW	3BDY	0.583333	0.657658	9	3
1JRH	3LZF	0.582677	0.455357	13	27
1JRH	4I77	0.581967	0.603604	13	35
1NMB	4NM8	0.581967	0.548673	18	40
2VIR	4I77	0.581967	0.378378	2	35
2VIS	4I77	0.581967	0.378378	2	35
1NMB	3NPS	0.579365	0.46789	18	30
1YY9	3W2D	0.578512	0.592593	20	33
2BDN	4NM8	0.578512	0.584071	21	40
1AHW	4JPK	0.578512	0.560748	9	36
1AHW	2JEL	0.576271	0.535714	9	22
1AHW	3N85	0.57265	0.654206	9	28
1YQV	3NPS	0.571429	0.522936	19	30
1MLC	3NPS	0.571429	0.440367	16	30
1YY9	3L5X	0.570248	0.64486	20	26
4JPK	1NCA	0.570248	0.626168	36	17
1AHW	4NM8	0.570248	0.566372	9	40
2VIR	3W2D	0.569106	0.427273	2	33
2VIS	3W2D	0.569106	0.427273	2	33
1JRH	2VIR	0.564516	0.4	13	2
1JRH	2VIS	0.564516	0.4	13	2
2BDN	3N85	0.564103	0.691589	21	28
3NPS	3BN9	0.5625	0.513761	30	23
4JPK	1BJ1	0.560976	0.663551	36	8
4I77	5C6T	0.558333	0.468468	35	43
1JRH	3W2D	0.557377	0.527778	13	33
1CZ8	4JPK	0.552846	0.672897	8	36
2BDN	2JEL	0.550847	0.517857	21	22
1JRH	1YY9	0.54918	0.53271	13	20
3W2D	5C6T	0.54918	0.486239	33	43
2BDN	3NPS	0.547619	0.486239	21	30
1AHW	3NPS	0.547619	0.46789	9	30
1YY9	4I77	0.546218	0.594595	20	35
3SE8	4JPK	0.546154	0.679612	31	36
3NGB	3SE8	0.546154	0.598039	29	31
1NCA	4NM8	0.545455	0.637168	17	40
2JEL	4NM8	0.545455	0.628319	22	40
3L5X	5C6T	0.545455	0.486239	26	43
1DVF	1XGU	0.543103	0.616822	1	5
1DVF	3HFM	0.543103	0.616822	1	5
1DVF	1DQJ	0.543103	0.616822	1	5
1KIP	1XGU	0.543103	0.616822	1	5
1KIP	3HFM	0.543103	0.616822	1	5
1KIP	1DQJ	0.543103	0.616822	1	5
1VFB	1XGU	0.543103	0.616822	1	5
1VFB	3HFM	0.543103	0.616822	1	5
1VFB	1DQJ	0.543103	0.616822	1	5
1XGU	1KIQ	0.543103	0.616822	5	1
3HFM	1KIQ	0.543103	0.616822	5	1
1DQJ	1KIQ	0.543103	0.616822	5	1
1DVF	1XGP	0.543103	0.607477	1	5
1DVF	1XGQ	0.543103	0.607477	1	5
1DVF	1XGR	0.543103	0.607477	1	5
1DVF	1XGT	0.543103	0.607477	1	5
1KIP	1XGP	0.543103	0.607477	1	5
1KIP	1XGQ	0.543103	0.607477	1	5
1KIP	1XGR	0.543103	0.607477	1	5
1KIP	1XGT	0.543103	0.607477	1	5
1KIR	1XGU	0.543103	0.607477	1	5
1KIR	3HFM	0.543103	0.607477	1	5
1KIR	1DQJ	0.543103	0.607477	1	5
1VFB	1XGP	0.543103	0.607477	1	5
1VFB	1XGQ	0.543103	0.607477	1	5
1VFB	1XGR	0.543103	0.607477	1	5
1VFB	1XGT	0.543103	0.607477	1	5
1XGP	1KIQ	0.543103	0.607477	5	1
1XGQ	1KIQ	0.543103	0.607477	5	1
1XGR	1KIQ	0.543103	0.607477	5	1
1XGT	1KIQ	0.543103	0.607477	5	1
1KIR	1XGP	0.543103	0.598131	1	5
1KIR	1XGQ	0.543103	0.598131	1	5
1KIR	1XGR	0.543103	0.598131	1	5
1KIR	1XGT	0.543103	0.598131	1	5
1YQV	1NCA	0.541667	0.607477	19	17
1DVF	5C6T	0.541667	0.449541	1	43
1KIR	5C6T	0.541667	0.449541	1	43
1VFB	5C6T	0.541667	0.449541	1	43
3HFM	5C6T	0.541667	0.431193	5	43
1JRH	1XGR	0.540984	0.560748	13	5
1JRH	5C6T	0.540984	0.458716	13	43
1DVF	3G6D	0.540984	0.388889	1	24
1KIR	3G6D	0.540984	0.388889	1	24
1VFB	3G6D	0.540984	0.388889	1	24
1KIQ	3G6D	0.540984	0.388889	1	24
3NPS	1BJ1	0.539683	0.513761	30	8
1KIR	3N85	0.538462	0.663551	1	28
1DVF	3N85	0.538462	0.654206	1	28
1KIP	3N85	0.538462	0.654206	1	28
1VFB	3N85	0.538462	0.654206	1	28
3N85	1KIQ	0.538462	0.654206	28	1
1MLC	3N85	0.538462	0.598131	16	28
3N85	4JPK	0.53719	0.691589	28	36
3W2D	4I77	0.53719	0.612613	33	35
1BJ1	4NM8	0.536585	0.690265	8	40
1DVF	1MHP	0.533898	0.64486	1	6
1KIR	1MHP	0.533898	0.64486	1	6
1VFB	1MHP	0.533898	0.64486	1	6
1KIQ	1MHP	0.533898	0.64486	1	6
1MLC	1NCA	0.533333	0.570093	16	17
1KIP	5C6T	0.533333	0.449541	1	43
1KIQ	5C6T	0.533333	0.449541	1	43
1JRH	1XGU	0.532787	0.570093	13	5
1JRH	1DQJ	0.532787	0.570093	13	5
1JRH	1XGP	0.532787	0.560748	13	5
1JRH	1XGQ	0.532787	0.560748	13	5
1JRH	1XGT	0.532787	0.560748	13	5
1JRH	3HFM	0.532787	0.560748	13	5
4JPK	3G6D	0.532787	0.481481	36	24
2B2X	2VIR	0.532787	0.4	6	2
2B2X	2VIS	0.532787	0.4	6	2
1KIP	3G6D	0.532787	0.388889	1	24
3NPS	1MHP	0.531746	0.518519	30	6
2B2X	3NPS	0.531746	0.504587	6	30
1YQV	3N85	0.529915	0.607477	19	28
1YQV	4NM8	0.528926	0.504425	19	40
1CZ8	4NM8	0.528455	0.681416	8	40
1DVF	2B2X	0.525424	0.64486	1	6
1KIP	1MHP	0.525424	0.64486	1	6
1KIR	2B2X	0.525424	0.64486	1	6
1VFB	2B2X	0.525424	0.64486	1	6
2B2X	1KIQ	0.525424	0.64486	6	1
1DVF	2NYY	0.525424	0.567568	1	7
1DVF	2NZ9	0.525424	0.567568	1	7
1KIP	2NYY	0.525424	0.567568	1	7
1KIP	2NZ9	0.525424	0.567568	1	7
1KIR	2NYY	0.525424	0.567568	1	7
1KIR	2NZ9	0.525424	0.567568	1	7
1VFB	2NYY	0.525424	0.567568	1	7
1VFB	2NZ9	0.525424	0.567568	1	7
2NYY	1KIQ	0.525424	0.567568	7	1
2NZ9	1KIQ	0.525424	0.567568	7	1
1DQJ	5C6T	0.525	0.431193	5	43
1NMB	3BE1	0.52459	0.675676	18	3
1N8Z	1NMB	0.52459	0.672897	3	18
1MLC	3G6D	0.52459	0.407407	16	24
3G6D	4NM8	0.52459	0.403509	24	40
2VIR	1MHP	0.52459	0.4	2	6
2VIS	1MHP	0.52459	0.4	2	6
3NPS	4GXU	0.52381	0.809091	30	34
3NPS	3G6D	0.52381	0.642202	30	24
1CZ8	3NPS	0.52381	0.522936	8	30
3N85	3NPS	0.52381	0.513761	28	30
3BE1	3NPS	0.52381	0.513514	3	30
1N8Z	3NPS	0.52381	0.504587	3	30
2JEL	3NPS	0.52381	0.455357	22	30
4JPK	3BN9	0.523438	0.700935	36	23
1YQV	1MHP	0.521008	0.707547	19	6
1MLC	1MHP	0.521008	0.542056	16	6
1YY9	2B2X	0.521008	0.53271	20	6
1N8Z	4JPK	0.520661	0.663551	3	36
4JPK	1MHP	0.520661	0.64486	36	6
3BE1	4JPK	0.520661	0.63964	3	36
2B2X	4JPK	0.520661	0.626168	6	36
1NMB	1BJ1	0.520325	0.738318	18	8
1CZ8	1DVF	0.520325	0.682243	8	1
1CZ8	1KIR	0.520325	0.682243	8	1
1CZ8	1VFB	0.520325	0.682243	8	1
1DVF	1BJ1	0.520325	0.672897	1	8
1KIR	1BJ1	0.520325	0.672897	1	8
1VFB	1BJ1	0.520325	0.672897	1	8
2VIR	3G6D	0.520325	0.409091	2	24
2VIS	3G6D	0.520325	0.409091	2	24
1DVF	3LZF	0.519685	0.4375	1	27
1KIP	3LZF	0.519685	0.4375	1	27
1KIR	3LZF	0.519685	0.4375	1	27
1VFB	3LZF	0.519685	0.4375	1	27
3LZF	1KIQ	0.519685	0.4375	27	1
1KIP	2B2X	0.516949	0.64486	1	6
1N8Z	1YQV	0.516667	0.607477	3	19
1YY9	3N85	0.516667	0.598131	20	28
1YQV	3BE1	0.516667	0.585586	19	3
1XGP	5C6T	0.516667	0.435185	5	43
1XGQ	5C6T	0.516667	0.435185	5	43
1XGR	5C6T	0.516667	0.435185	5	43
1XGT	5C6T	0.516667	0.435185	5	43
1XGU	5C6T	0.516667	0.431193	5	43
1NMB	3BDY	0.516393	0.675676	18	3
3W2D	4ZS6	0.516393	0.574074	33	42
1YY9	3G6D	0.516393	0.425926	20	24
3BDY	3NPS	0.515873	0.513514	3	30
4GXU	4JPK	0.515873	0.491071	34	36
3NPS	4U6H	0.515873	0.4375	30	41
1NMB	3BN9	0.515625	0.700935	18	23
1XGU	3N85	0.512821	0.607477	5	28
3N85	1DQJ	0.512821	0.607477	28	5
1XGP	3N85	0.512821	0.598131	5	28
1XGQ	3N85	0.512821	0.598131	5	28
1XGT	3N85	0.512821	0.598131	5	28
3HFM	3N85	0.512821	0.588785	5	28
1YQV	2B2X	0.512605	0.698113	19	6
1YY9	1MHP	0.512605	0.542056	20	6
3N85	4U6H	0.512605	0.535714	28	41
1MLC	2B2X	0.512605	0.53271	16	6
3BDY	4JPK	0.512397	0.63964	3	36
1MHP	4NM8	0.512397	0.610619	6	40
2B2X	4NM8	0.512397	0.60177	6	40
3BDY	5C6T	0.512397	0.486486	3	43
1CZ8	1KIP	0.512195	0.682243	8	1
1CZ8	1KIQ	0.512195	0.682243	8	1
1KIP	1BJ1	0.512195	0.672897	1	8
1BJ1	1KIQ	0.512195	0.672897	8	1
1CZ8	1YQV	0.512195	0.626168	8	19
1YQV	1BJ1	0.512195	0.616822	19	8
1YY9	1BJ1	0.512195	0.570093	20	8
3SE9	4JPK	0.512	0.669903	32	36
3LZF	5C6T	0.511811	0.827273	27	43
1XGU	1MHP	0.508475	0.542056	5	6
1DQJ	1MHP	0.508475	0.542056	5	6
1XGP	1MHP	0.508475	0.53271	5	6
1XGQ	1MHP	0.508475	0.53271	5	6
1XGT	1MHP	0.508475	0.53271	5	6
1KIR	1N8Z	0.508333	0.663551	1	3
1DVF	3BE1	0.508333	0.657658	1	3
1KIP	3BE1	0.508333	0.657658	1	3
1KIR	3BE1	0.508333	0.657658	1	3
1VFB	3BE1	0.508333	0.657658	1	3
3BE1	1KIQ	0.508333	0.657658	3	1
1DVF	1N8Z	0.508333	0.654206	1	3
1KIP	1N8Z	0.508333	0.654206	1	3
1N8Z	1VFB	0.508333	0.654206	3	1
1N8Z	1KIQ	0.508333	0.654206	3	1
2JEL	1NCA	0.508333	0.598214	22	17
1YQV	3BDY	0.508333	0.585586	19	3
1MLC	1N8Z	0.508333	0.570093	16	3
1MLC	3BE1	0.508333	0.567568	16	3
3W2D	3L5X	0.508197	0.666667	33	26
1NMB	3N85	0.508197	0.663551	18	28
1NMB	1MHP	0.508197	0.635514	18	6
3N85	3W2D	0.508197	0.611111	28	33
3BE1	5C6T	0.508197	0.486486	3	43
1N8Z	5C6T	0.508197	0.486239	3	43
1NCA	3G6D	0.508197	0.462963	17	24
1NMB	3G6D	0.508197	0.37963	18	24
2VIR	5C6T	0.508065	0.458716	2	43
2VIS	5C6T	0.508065	0.458716	2	43
3BN9	4NM8	0.507812	0.654867	23	40
1XGR	3N85	0.504274	0.598131	5	28
2B2X	2BDN	0.504202	0.635514	6	21
2BDN	1MHP	0.504202	0.635514	21	6
1AHW	2B2X	0.504202	0.626168	9	6
1AHW	1MHP	0.504202	0.626168	9	6
3N85	4NM8	0.504132	0.646018	28	40
1DVF	4ZS6	0.504132	0.616822	1	42
1KIR	4ZS6	0.504132	0.616822	1	42
1VFB	4ZS6	0.504132	0.616822	1	42
4ZS6	1KIQ	0.504132	0.616822	42	1
3N85	5C6T	0.504132	0.504587	28	43
3NGB	4NM8	0.504132	0.495575	29	40
1CZ8	1NMB	0.504065	0.728972	8	18
1CZ8	1YY9	0.504065	0.579439	8	20
1BJ1	4U6H	0.504065	0.544643	8	41
3W2D	3G6D	0.504065	0.440367	33	24
2NYY	2VIR	0.504065	0.387387	7	2
2NYY	2VIS	0.504065	0.387387	7	2
2NZ9	2VIR	0.504065	0.387387	7	2
2NZ9	2VIS	0.504065	0.387387	7	2
2VIR	3BE1	0.504065	0.378378	2	3
2VIS	3BE1	0.504065	0.378378	2	3
1N8Z	2VIR	0.504065	0.372727	3	2
1N8Z	2VIS	0.504065	0.372727	3	2
2VIR	3N85	0.504065	0.372727	2	28
2VIS	3N85	0.504065	0.372727	2	28
3SE9	4NM8	0.504	0.451327	32	40
2VIR	3LZF	0.503937	0.455357	2	27
2VIS	3LZF	0.503937	0.455357	2	27
1DVF	3BDY	0.5	0.657658	1	3
1KIP	3BDY	0.5	0.657658	1	3
1KIR	3BDY	0.5	0.657658	1	3
1VFB	3BDY	0.5	0.657658	1	3
3BDY	1KIQ	0.5	0.657658	3	1
1MHP	1NCA	0.5	0.654206	6	17
1AHW	1NCA	0.5	0.64486	9	17
1NMB	2B2X	0.5	0.626168	18	6
1CZ8	3W2D	0.5	0.62037	8	33
1MLC	3BN9	0.5	0.607477	16	23
1NMB	1NCA	0.5	0.607477	18	17
1N8Z	3W2D	0.5	0.601852	3	33
1N8Z	1YY9	0.5	0.588785	3	20
1XGU	4I77	0.5	0.576577	5	35
1YQV	2NZ9	0.5	0.576577	19	7
3BDY	3W2D	0.5	0.576577	3	33
3BE1	3W2D	0.5	0.576577	3	33
3HFM	4I77	0.5	0.576577	5	35
4I77	1DQJ	0.5	0.576577	35	5
1MLC	3BDY	0.5	0.567568	16	3
1XGP	4I77	0.5	0.567568	5	35
1XGQ	4I77	0.5	0.567568	5	35
1XGR	4I77	0.5	0.567568	5	35
1XGT	4I77	0.5	0.567568	5	35
1YY9	3BDY	0.5	0.567568	20	3
1YY9	3BE1	0.5	0.567568	20	3
2BDN	2NYY	0.5	0.567568	21	7
2BDN	2NZ9	0.5	0.567568	21	7
1AHW	2NYY	0.5	0.540541	9	7
1AHW	2NZ9	0.5	0.540541	9	7
1XGR	1MHP	0.5	0.53271	5	6
1XGU	2B2X	0.5	0.53271	5	6
2B2X	1DQJ	0.5	0.53271	6	5
1XGP	2B2X	0.5	0.523364	5	6
1XGQ	2B2X	0.5	0.523364	5	6
1XGT	2B2X	0.5	0.523364	5	6
3SE8	4NM8	0.5	0.486726	31	40
1YQV	3G6D	0.5	0.435185	19	24
2BDN	3G6D	0.5	0.416667	21	24
2VIR	3BN9	0.5	0.381818	2	23
2VIS	3BN9	0.5	0.381818	2	23
1AHW	1BJ1	0.495935	0.700935	9	8
1AHW	1CZ8	0.495935	0.691589	9	8
1MLC	1BJ1	0.495935	0.598131	16	8
1CZ8	4U6H	0.495935	0.535714	8	41
1CZ8	2VIR	0.495935	0.4	8	2
1CZ8	2VIS	0.495935	0.4	8	2
2VIR	3BDY	0.495935	0.378378	2	3
2VIS	3BDY	0.495935	0.378378	2	3
2NYY	4JPK	0.495868	0.801802	7	36
2NZ9	4JPK	0.495868	0.801802	7	36
2NYY	4NM8	0.495868	0.619469	7	40
2NZ9	4NM8	0.495868	0.619469	7	40
1KIP	4ZS6	0.495868	0.616822	1	42
1YY9	3HFM	0.495798	0.775701	20	5
1AHW	3BN9	0.492188	0.71028	9	23
3NPS	1NCA	0.492063	0.504587	30	17
4GXU	4NM8	0.492063	0.448276	34	40
1YY9	4GXU	0.492063	0.428571	20	34
3W2D	1BJ1	0.491935	0.611111	33	8
3N85	3L5X	0.491803	0.700935	28	26
3BE1	3L5X	0.491803	0.693694	3	26
1N8Z	3L5X	0.491803	0.691589	3	26
2VIR	3HFM	0.491803	0.381818	2	5
2VIS	3HFM	0.491803	0.381818	2	5
1AHW	3G6D	0.491803	0.37963	9	24
2B2X	1NCA	0.491667	0.654206	6	17
1YY9	2NYY	0.491667	0.603604	20	7
1YY9	2NZ9	0.491667	0.603604	20	7
1N8Z	1DQJ	0.491667	0.579439	3	5
3BE1	1DQJ	0.491667	0.567568	3	5
3BDY	4U6H	0.491667	0.553571	3	41
3BE1	4U6H	0.491667	0.553571	3	41
1N8Z	4U6H	0.491667	0.535714	3	41
4I77	1MHP	0.491525	0.675676	35	6
1MLC	2NZ9	0.491525	0.594595	16	7
1XGR	2B2X	0.491525	0.523364	5	6
1CZ8	1MLC	0.487805	0.607477	8	16
2JEL	1BJ1	0.487805	0.589286	22	8
2VIR	1BJ1	0.487805	0.4	2	8
2VIS	1BJ1	0.487805	0.4	2	8
2VIR	4ZS6	0.487805	0.363636	2	42
2VIS	4ZS6	0.487805	0.363636	2	42
4JPK	4ZS6	0.487603	0.688679	36	42
3HFM	3L5X	0.487603	0.682243	5	26
3BE1	4NM8	0.487603	0.681416	3	40
4I77	4ZS6	0.487603	0.657658	35	42
1N8Z	4NM8	0.487603	0.654867	3	40
3W2D	1MHP	0.487603	0.648148	33	6
1YY9	5C6T	0.487603	0.431193	20	43
3N85	4I77	0.487395	0.711712	28	35
1MHP	4U6H	0.487395	0.5	6	41
2BDN	3BN9	0.484375	0.71028	21	23
1DVF	3BN9	0.484375	0.682243	1	23
1KIR	3BN9	0.484375	0.682243	1	23
1VFB	3BN9	0.484375	0.682243	1	23
1KIQ	3BN9	0.484375	0.682243	1	23
1YY9	3BN9	0.484375	0.607477	20	23
3BDY	3L5X	0.483607	0.693694	3	26
2NYY	3W2D	0.483607	0.612613	7	33
2NZ9	3W2D	0.483607	0.612613	7	33
1NMB	2NYY	0.483607	0.54955	18	7
1NMB	2NZ9	0.483607	0.54955	18	7
3W2D	4U6H	0.483607	0.526786	33	41
1XGP	2VIR	0.483607	0.381818	5	2
1XGP	2VIS	0.483607	0.381818	5	2
1XGQ	2VIR	0.483607	0.381818	5	2
1XGQ	2VIS	0.483607	0.381818	5	2
1XGR	2VIR	0.483607	0.381818	5	2
1XGR	2VIS	0.483607	0.381818	5	2
1XGT	2VIR	0.483607	0.381818	5	2
1XGT	2VIS	0.483607	0.381818	5	2
1XGU	2VIR	0.483607	0.381818	5	2
1XGU	2VIS	0.483607	0.381818	5	2
2VIR	1DQJ	0.483607	0.381818	2	5
2VIS	1DQJ	0.483607	0.381818	2	5
3N85	1NCA	0.483333	0.71028	28	17
2BDN	1NCA	0.483333	0.64486	21	17
1N8Z	1XGU	0.483333	0.579439	3	5
1N8Z	1XGP	0.483333	0.570093	3	5
1N8Z	1XGQ	0.483333	0.570093	3	5
1N8Z	1XGT	0.483333	0.570093	3	5
1N8Z	3HFM	0.483333	0.570093	3	5
1XGU	3BE1	0.483333	0.567568	5	3
3BDY	1DQJ	0.483333	0.567568	3	5
1XGP	3BE1	0.483333	0.558559	5	3
1XGQ	3BE1	0.483333	0.558559	5	3
1XGT	3BE1	0.483333	0.558559	5	3
3BDY	3HFM	0.483333	0.558559	3	5
3BE1	3HFM	0.483333	0.558559	3	5
1MHP	5C6T	0.483333	0.527778	6	43
2B2X	4I77	0.483051	0.657658	6	35
1MLC	2NYY	0.483051	0.594595	16	7
1YQV	2NYY	0.483051	0.576577	19	7
3HFM	1MHP	0.483051	0.53271	5	6
2BDN	1BJ1	0.479675	0.700935	21	8
1CZ8	2BDN	0.479675	0.691589	8	21
1CZ8	2JEL	0.479675	0.580357	8	22
4ZS6	5C6T	0.479675	0.46789	42	43
1XGU	3L5X	0.479339	0.691589	5	26
1DQJ	3L5X	0.479339	0.691589	5	26
1XGP	3L5X	0.479339	0.682243	5	26
1XGQ	3L5X	0.479339	0.682243	5	26
1XGR	3L5X	0.479339	0.682243	5	26
1XGT	3L5X	0.479339	0.682243	5	26
3BDY	4NM8	0.479339	0.681416	3	40
2B2X	3W2D	0.479339	0.62963	6	33
4ZS6	1DQJ	0.479339	0.551402	42	5
2B2X	4U6H	0.478992	0.482143	6	41
1AHW	1DVF	0.478632	0.64486	9	1
1AHW	1VFB	0.478632	0.64486	9	1
1AHW	1KIR	0.478632	0.635514	9	1
1NCA	3BN9	0.476562	0.700935	17	23
1KIP	3BN9	0.476562	0.682243	1	23
3BN9	4U6H	0.476562	0.5625	23	41
3NGB	3NPS	0.47619	0.448598	29	30
3G6D	4U6H	0.47541	0.415929	24	41
1N8Z	1NCA	0.475	0.738318	3	17
1N8Z	4I77	0.475	0.693694	3	35
3BE1	1NCA	0.475	0.693694	3	17
3BE1	4I77	0.475	0.684685	3	35
1N8Z	1XGR	0.475	0.570093	3	5
1XGU	3BDY	0.475	0.567568	5	3
1XGP	3BDY	0.475	0.558559	5	3
1XGQ	3BDY	0.475	0.558559	5	3
1XGR	3BE1	0.475	0.558559	5	3
1XGT	3BDY	0.475	0.558559	5	3
1YY9	4U6H	0.475	0.526786	20	41
2B2X	5C6T	0.475	0.513761	6	43
2NYY	3HFM	0.474576	0.612613	7	5
2NYY	1DQJ	0.474576	0.612613	7	5
2B2X	3HFM	0.474576	0.523364	6	5
3LZF	1MHP	0.472441	0.504505	27	6
3LZF	3N85	0.472441	0.491071	27	28
3LZF	3W2D	0.472441	0.464286	27	33
1YY9	3LZF	0.472441	0.428571	20	27
1JRH	3N85	0.471545	0.663551	13	28
1MHP	3L5X	0.471074	0.654206	6	26
1XGU	4ZS6	0.471074	0.551402	5	42
1XGP	4ZS6	0.471074	0.542056	5	42
1XGQ	4ZS6	0.471074	0.542056	5	42
1XGR	4ZS6	0.471074	0.542056	5	42
1XGT	4ZS6	0.471074	0.542056	5	42
2NYY	4U6H	0.470588	0.544643	7	41
2NZ9	4U6H	0.470588	0.544643	7	41
2JEL	1MHP	0.470588	0.526786	22	6
1AHW	1KIP	0.470085	0.64486	9	1
1AHW	1KIQ	0.470085	0.64486	9	1
1XGP	3BN9	0.46875	0.616822	5	23
1YQV	3BN9	0.46875	0.598131	19	23
3NPS	3SE9	0.46875	0.440367	30	32
3LZF	4ZS6	0.468254	0.464286	27	42
2VIR	4GXU	0.468254	0.455357	2	34
2VIS	4GXU	0.468254	0.455357	2	34
3G6D	5C6T	0.467742	0.614679	24	43
4ZS6	3L5X	0.467213	0.654206	42	26
4I77	3G6D	0.467213	0.455357	35	24
3HFM	3G6D	0.467213	0.407407	5	24
1XGP	3G6D	0.467213	0.398148	5	24
1XGQ	3G6D	0.467213	0.398148	5	24
1XGR	3G6D	0.467213	0.398148	5	24
1XGT	3G6D	0.467213	0.398148	5	24
1XGU	3G6D	0.467213	0.398148	5	24
1DQJ	3G6D	0.467213	0.398148	5	24
3BDY	1NCA	0.466667	0.693694	3	17
3BDY	4I77	0.466667	0.684685	3	35
1DVF	1NCA	0.466667	0.607477	1	17
1KIR	1NCA	0.466667	0.607477	1	17
1VFB	1NCA	0.466667	0.607477	1	17
1KIQ	1NCA	0.466667	0.607477	1	17
1NCA	4U6H	0.466667	0.589286	17	41
1XGR	3BDY	0.466667	0.558559	5	3
1XGU	2NYY	0.466102	0.612613	5	7
2NZ9	3HFM	0.466102	0.612613	7	5
2NZ9	1DQJ	0.466102	0.612613	7	5
1XGP	2NYY	0.466102	0.603604	5	7
1XGQ	2NYY	0.466102	0.603604	5	7
1XGR	2NYY	0.466102	0.603604	5	7
1XGT	2NYY	0.466102	0.603604	5	7
3LZF	3G6D	0.464567	0.612613	27	24
1CZ8	3LZF	0.464567	0.491071	8	27
2B2X	3LZF	0.464567	0.491071	6	27
3LZF	1BJ1	0.464567	0.482143	27	8
3BE1	3LZF	0.464567	0.473684	3	27
1N8Z	3LZF	0.464567	0.473214	3	27
1XGP	3LZF	0.464567	0.410714	5	27
1XGQ	3LZF	0.464567	0.410714	5	27
1XGR	3LZF	0.464567	0.410714	5	27
1XGT	3LZF	0.464567	0.410714	5	27
1XGU	3LZF	0.464567	0.410714	5	27
3LZF	1DQJ	0.464567	0.410714	27	5
3NGB	3SE9	0.464	0.613861	29	32
1CZ8	3SE9	0.464	0.504673	8	32
3SE9	1BJ1	0.464	0.495327	32	8
1CZ8	4I77	0.463415	0.657658	8	35
2NZ9	3L5X	0.46281	0.810811	7	26
2BDN	4ZS6	0.46281	0.682243	21	42
2B2X	3L5X	0.46281	0.64486	6	26
1AHW	4ZS6	0.46281	0.635514	9	42
4ZS6	4NM8	0.46281	0.584071	42	40
1YY9	4ZS6	0.46281	0.579439	20	42
1YQV	4ZS6	0.46281	0.575472	19	42
3HFM	4ZS6	0.46281	0.542056	5	42
1YY9	4NM8	0.46281	0.495575	20	40
2NZ9	4I77	0.462185	0.792793	7	35
1XGU	1YY9	0.462185	0.766355	5	20
1YY9	1DQJ	0.462185	0.766355	20	5
1XGP	1YY9	0.462185	0.757009	5	20
1XGQ	1YY9	0.462185	0.757009	5	20
1XGR	1YY9	0.462185	0.757009	5	20
1XGT	1YY9	0.462185	0.757009	5	20
2B2X	2JEL	0.462185	0.508929	6	22
1DVF	1MLC	0.461538	0.616822	1	16
1MLC	1VFB	0.461538	0.616822	16	1
1MLC	1KIQ	0.461538	0.616822	16	1
1KIR	1MLC	0.461538	0.607477	1	16
1AHW	1DQJ	0.461538	0.53271	9	5
1XGU	3BN9	0.460938	0.626168	5	23
1DQJ	3BN9	0.460938	0.626168	5	23
1XGQ	3BN9	0.460938	0.616822	5	23
1XGR	3BN9	0.460938	0.616822	5	23
1XGT	3BN9	0.460938	0.616822	5	23
2NZ9	3NPS	0.460317	0.477477	7	30
1KIR	4GXU	0.460317	0.455357	1	34
1DVF	4GXU	0.460317	0.446429	1	34
1VFB	4GXU	0.460317	0.446429	1	34
4GXU	1KIQ	0.460317	0.446429	34	1
1JRH	1MHP	0.459016	0.626168	13	6
3NPS	3SE8	0.458647	0.449541	30	31
1KIP	1NCA	0.458333	0.607477	1	17
2NYY	1NCA	0.458333	0.594595	7	17
2NZ9	1NCA	0.458333	0.594595	7	17
1AHW	1YY9	0.458333	0.542056	9	20
1XGU	2NZ9	0.457627	0.612613	5	7
1XGP	2NZ9	0.457627	0.603604	5	7
1XGQ	2NZ9	0.457627	0.603604	5	7
1XGR	2NZ9	0.457627	0.603604	5	7
1XGT	2NZ9	0.457627	0.603604	5	7
2JEL	3N85	0.457627	0.5625	22	28
1MLC	1XGU	0.456897	0.962617	16	5
1MLC	1DQJ	0.456897	0.962617	16	5
1MLC	1XGP	0.456897	0.953271	16	5
1MLC	1XGQ	0.456897	0.953271	16	5
1MLC	1XGR	0.456897	0.953271	16	5
1MLC	1XGT	0.456897	0.953271	16	5
1MLC	3HFM	0.456897	0.943925	16	5
3BDY	3LZF	0.456693	0.473684	3	27
3HFM	3LZF	0.456693	0.410714	5	27
4I77	1BJ1	0.455285	0.666667	35	8
1JRH	1N8Z	0.455285	0.663551	13	3
1JRH	3BE1	0.455285	0.648649	13	3
1CZ8	1XGU	0.455285	0.607477	8	5
1CZ8	1DQJ	0.455285	0.607477	8	5
1CZ8	1XGP	0.455285	0.598131	8	5
1CZ8	1XGQ	0.455285	0.598131	8	5
1CZ8	1XGT	0.455285	0.598131	8	5
1XGU	1BJ1	0.455285	0.598131	5	8
1BJ1	1DQJ	0.455285	0.598131	8	5
1XGP	1BJ1	0.455285	0.588785	5	8
1XGQ	1BJ1	0.455285	0.588785	5	8
1XGT	1BJ1	0.455285	0.588785	5	8
2NYY	3L5X	0.454545	0.810811	7	26
4ZS6	1NCA	0.454545	0.663551	42	17
1YY9	4JPK	0.454545	0.616822	20	36
3NGB	1MHP	0.454545	0.504762	29	6
2B2X	3NGB	0.454545	0.5	6	29
4ZS6	4U6H	0.454545	0.5	42	41
2NYY	5C6T	0.454545	0.468468	7	43
2NZ9	5C6T	0.454545	0.468468	7	43
2NYY	4I77	0.453782	0.792793	7	35
4I77	3BN9	0.453125	0.711712	35	23
2JEL	3BN9	0.453125	0.607143	22	23
1KIP	1MLC	0.452991	0.616822	1	16
2BDN	1DQJ	0.452991	0.598131	21	5
1AHW	1XGP	0.452991	0.53271	9	5
1AHW	1XGQ	0.452991	0.53271	9	5
1AHW	1XGT	0.452991	0.53271	9	5
1AHW	1XGU	0.452991	0.53271	9	5
2NYY	3NPS	0.452381	0.477477	7	30
3NPS	4ZS6	0.452381	0.477064	30	42
1NMB	4GXU	0.452381	0.464286	18	34
2NZ9	3LZF	0.452381	0.447368	7	27
1KIP	4GXU	0.452381	0.446429	1	34
3G6D	3L5X	0.451613	0.472222	24	26
1JRH	2B2X	0.45082	0.626168	13	6
1DVF	1NMB	0.45082	0.598131	1	18
1NMB	1VFB	0.45082	0.598131	18	1
1NMB	1KIQ	0.45082	0.598131	18	1
1AHW	3W2D	0.45082	0.592593	9	33
1KIR	1NMB	0.45082	0.588785	1	18
1NMB	1YY9	0.45082	0.560748	18	20
2JEL	3G6D	0.45082	0.442478	22	24
1YY9	2JEL	0.45	0.553571	20	22
3W2D	3BN9	0.449612	0.611111	33	23
2JEL	2NYY	0.449153	0.571429	22	7
2JEL	2NZ9	0.449153	0.571429	22	7
1CZ8	3L5X	0.448	0.700935	8	26
1BJ1	3L5X	0.448	0.691589	8	26
1CZ8	5C6T	0.448	0.513761	8	43
1BJ1	5C6T	0.448	0.504587	8	43
1JRH	3BDY	0.447154	0.648649	13	3
1CZ8	1XGR	0.447154	0.598131	8	5
1XGR	1BJ1	0.447154	0.588785	5	8
1JRH	2NYY	0.447154	0.558559	13	7
1JRH	2NZ9	0.447154	0.558559	13	7
3NGB	4ZS6	0.446281	0.5	29	42
3HFM	3BN9	0.445312	0.607477	5	23
1DVF	2BDN	0.444444	0.64486	1	21
1KIP	2BDN	0.444444	0.64486	1	21
1KIR	2BDN	0.444444	0.64486	1	21
1VFB	2BDN	0.444444	0.64486	1	21
2BDN	1KIQ	0.444444	0.64486	21	1
1DVF	1YQV	0.444444	0.616822	1	19
1KIR	1YQV	0.444444	0.616822	1	19
1VFB	1YQV	0.444444	0.616822	1	19
1YQV	1KIQ	0.444444	0.616822	19	1
1XGU	2BDN	0.444444	0.598131	5	21
1XGP	2BDN	0.444444	0.588785	5	21
1XGQ	2BDN	0.444444	0.588785	5	21
1XGT	2BDN	0.444444	0.588785	5	21
1AHW	1XGR	0.444444	0.53271	9	5
1AHW	3HFM	0.444444	0.53271	9	5
1AHW	4GXU	0.444444	0.464286	9	34
2NYY	3LZF	0.444444	0.447368	7	27
4GXU	4U6H	0.444444	0.434783	34	41
1MLC	4GXU	0.444444	0.401786	16	34
1JRH	3G6D	0.443548	0.435185	13	24
3W2D	4JPK	0.442623	0.648148	33	36
1KIP	1NMB	0.442623	0.598131	1	18
1MLC	3W2D	0.442623	0.574074	16	33
3W2D	4NM8	0.442623	0.522124	33	40
3NGB	3G6D	0.442623	0.462963	29	24
2JEL	3BE1	0.441667	0.580357	22	3
1N8Z	2JEL	0.441667	0.5625	3	22
3W2D	4GXU	0.440945	0.491071	33	34
3SE9	4U6H	0.44	0.4375	32	41
1XGP	1YQV	0.439655	0.566038	5	19
1XGQ	1YQV	0.439655	0.566038	5	19
1XGT	1YQV	0.439655	0.566038	5	19
1XGU	1YQV	0.439655	0.560748	5	19
1YQV	1DQJ	0.439655	0.560748	19	5
3LZF	3BN9	0.439394	0.464286	27	23
1JRH	4ZS6	0.439024	0.698113	13	42
1CZ8	3NGB	0.439024	0.514019	8	29
3NGB	1BJ1	0.439024	0.504673	29	8
1AHW	2VIR	0.439024	0.381818	9	2
1AHW	2VIS	0.439024	0.381818	9	2
1MLC	4ZS6	0.438017	0.542056	16	42
1N8Z	3NGB	0.438017	0.523364	3	29
3BE1	3NGB	0.438017	0.495495	3	29
3NGB	1NCA	0.438017	0.485981	29	17
3NGB	3BN9	0.4375	0.523364	29	23
3HFM	4U6H	0.436975	0.580357	5	41
4GXU	1NCA	0.436508	0.491071	34	17
2BDN	4GXU	0.436508	0.4375	21	34
1KIP	1YQV	0.435897	0.616822	1	19
1XGR	2BDN	0.435897	0.588785	5	21
2BDN	3HFM	0.435897	0.588785	21	5
1NMB	4ZS6	0.434426	0.663551	18	42
3LZF	4GXU	0.434109	0.881818	27	34
2JEL	3BDY	0.433333	0.580357	22	3
1YY9	1NCA	0.433333	0.570093	20	17
1XGP	2JEL	0.432203	0.571429	5	22
1DVF	2JEL	0.432203	0.517857	1	22
1KIR	2JEL	0.432203	0.517857	1	22
1VFB	2JEL	0.432203	0.517857	1	22
2JEL	1KIQ	0.432203	0.517857	22	1
1JRH	1BJ1	0.432	0.691589	13	8
1CZ8	1JRH	0.432	0.682243	8	13
1NMB	3SE9	0.432	0.448598	18	32
3SE8	3SE9	0.431818	0.647059	31	32
1XGR	1YQV	0.431034	0.566038	5	19
1CZ8	3HFM	0.430894	0.588785	8	5
3HFM	1BJ1	0.430894	0.579439	5	8
2VIR	4JPK	0.430894	0.427273	2	36
2VIS	4JPK	0.430894	0.427273	2	36
2VIR	4NM8	0.430894	0.380531	2	40
2VIS	4NM8	0.430894	0.380531	2	40
3BN9	3L5X	0.430769	0.747664	23	26
1JRH	3BN9	0.430769	0.672897	13	23
3BN9	5C6T	0.430769	0.486239	23	43
1AHW	3SE8	0.430769	0.448598	9	31
1DVF	4JPK	0.429752	0.598131	1	36
1KIR	4JPK	0.429752	0.598131	1	36
1VFB	4JPK	0.429752	0.598131	1	36
4JPK	1KIQ	0.429752	0.598131	36	1
3N85	3NGB	0.429752	0.53271	28	29
3BDY	3NGB	0.429752	0.495495	3	29
2JEL	3NGB	0.429752	0.464286	22	29
1AHW	5C6T	0.429752	0.458716	9	43
1YQV	3NGB	0.429752	0.457143	19	29
1YQV	4GXU	0.428571	0.508929	19	34
2BDN	3W2D	0.42623	0.537037	21	33
2JEL	3W2D	0.42623	0.535714	22	33
3SE9	1NCA	0.424	0.495327	32	17
1XGU	2JEL	0.423729	0.580357	5	22
2JEL	1DQJ	0.423729	0.580357	22	5
1XGQ	2JEL	0.423729	0.571429	5	22
1XGR	2JEL	0.423729	0.571429	5	22
1XGT	2JEL	0.423729	0.571429	5	22
1KIP	2JEL	0.423729	0.517857	1	22
1MLC	3SE8	0.423077	0.485981	16	31
1NMB	3W2D	0.422764	0.583333	18	33
1KIP	4JPK	0.421488	0.598131	1	36
2NZ9	3NGB	0.421488	0.585586	7	29
1DVF	4NM8	0.421488	0.522124	1	40
1KIR	4NM8	0.421488	0.522124	1	40
1VFB	4NM8	0.421488	0.522124	1	40
1KIQ	4NM8	0.421488	0.522124	1	40
1MLC	3NGB	0.421488	0.476636	16	29
3NGB	4U6H	0.421488	0.455357	29	41
2BDN	5C6T	0.421488	0.440367	21	43
4GXU	4I77	0.420635	0.491228	34	35
2VIR	3NPS	0.420635	0.46789	2	30
2VIS	3NPS	0.420635	0.46789	2	30
3NGB	4GXU	0.420635	0.459459	29	34
1YY9	3NPS	0.420635	0.449541	20	30
2JEL	4GXU	0.420635	0.443478	22	34
1DVF	4U6H	0.420168	0.5	1	41
1KIP	4U6H	0.420168	0.5	1	41
1KIR	4U6H	0.420168	0.5	1	41
1VFB	4U6H	0.420168	0.5	1	41
1KIQ	4U6H	0.420168	0.5	1	41
4GXU	3L5X	0.417323	0.5	34	26
1MLC	1YY9	0.416667	0.747664	16	20
1YY9	2BDN	0.416667	0.551402	20	21
2BDN	3SE9	0.416	0.448598	21	32
2JEL	3SE8	0.415385	0.446429	22	31
2BDN	2VIR	0.414634	0.4	21	2
2BDN	2VIS	0.414634	0.4	21	2
1JRH	4GXU	0.414062	0.446429	13	34
2NYY	3NGB	0.413223	0.585586	7	29
2JEL	4ZS6	0.413223	0.535714	22	42
1KIP	4NM8	0.413223	0.522124	1	40
2BDN	3NGB	0.413223	0.420561	21	29
1XGP	4GXU	0.412698	0.410714	5	34
1YQV	3W2D	0.409836	0.768519	19	33
1NMB	1XGP	0.409836	0.579439	18	5
1NMB	1XGQ	0.409836	0.579439	18	5
1NMB	1XGR	0.409836	0.579439	18	5
1NMB	1XGT	0.409836	0.579439	18	5
1NMB	1XGU	0.409836	0.579439	18	5
1NMB	1DQJ	0.409836	0.579439	18	5
1NMB	3NGB	0.409836	0.457944	18	29
1YQV	3SE8	0.407692	0.552381	19	31
1N8Z	3SE8	0.407692	0.523364	3	31
3BE1	3SE8	0.407692	0.495495	3	31
1NMB	3SE8	0.407692	0.457944	18	31
2BDN	3SE8	0.407692	0.448598	21	31
2VIR	1NCA	0.406504	0.409091	2	17
2VIS	1NCA	0.406504	0.409091	2	17
2VIR	4U6H	0.406504	0.383929	2	41
2VIS	4U6H	0.406504	0.383929	2	41
2JEL	2VIR	0.406504	0.357143	22	2
2JEL	2VIS	0.406504	0.357143	22	2
1XGQ	4GXU	0.404762	0.410714	5	34
1XGR	4GXU	0.404762	0.410714	5	34
1XGT	4GXU	0.404762	0.410714	5	34
1XGU	4GXU	0.404762	0.410714	5	34
4GXU	1DQJ	0.404762	0.410714	34	5
1XGU	4U6H	0.403361	0.589286	5	41
1DQJ	4U6H	0.403361	0.589286	5	41
1XGP	4U6H	0.403361	0.580357	5	41
1XGQ	4U6H	0.403361	0.580357	5	41
1XGR	4U6H	0.403361	0.580357	5	41
1XGT	4U6H	0.403361	0.580357	5	41
3W2D	1NCA	0.401639	0.62963	33	17
1NCA	3L5X	0.401639	0.626168	17	26
1NMB	3HFM	0.401639	0.560748	18	5
3NPS	3W2D	0.401575	0.495413	30	33
1YQV	1YY9	0.4	0.542056	19	20
3SE8	1NCA	0.4	0.53271	31	17
3N85	3SE8	0.4	0.514019	28	31
3BDY	3SE8	0.4	0.495495	3	31
1MLC	3SE9	0.4	0.495327	16	32
1AHW	3SE9	0.4	0.429907	9	32
4GXU	5C6T	0.398438	0.8	34	43
1JRH	1NCA	0.398374	0.635514	13	17
1NMB	2VIR	0.398374	0.409091	18	2
1NMB	2VIS	0.398374	0.409091	18	2
1MLC	2VIR	0.398374	0.372727	16	2
1MLC	2VIS	0.398374	0.372727	16	2
1DVF	3NPS	0.396825	0.477064	1	30
1KIR	3NPS	0.396825	0.477064	1	30
1VFB	3NPS	0.396825	0.477064	1	30
3NPS	1KIQ	0.396825	0.477064	30	1
3HFM	4GXU	0.396825	0.410714	5	34
4JPK	1DQJ	0.396694	0.654206	36	5
3HFM	4JPK	0.396694	0.64486	5	36
4U6H	5C6T	0.396694	0.428571	41	43
1YQV	3HFM	0.396552	0.560748	19	5
3LZF	1NCA	0.393701	0.482143	27	17
3SE8	3G6D	0.392308	0.416667	31	24
1YQV	3SE9	0.392	0.552381	19	32
2B2X	3SE9	0.392	0.537736	6	32
3SE9	1MHP	0.392	0.537736	32	6
3N85	3SE9	0.392	0.495327	28	32
2JEL	3SE9	0.392	0.455357	22	32
3SE9	3G6D	0.392	0.444444	32	24
4I77	1NCA	0.391667	0.666667	35	17
1JRH	1MLC	0.390244	0.570093	13	16
1YQV	2VIR	0.390244	0.427273	19	2
1YQV	2VIS	0.390244	0.427273	19	2
2VIR	3NGB	0.390244	0.345455	2	29
2VIS	3NGB	0.390244	0.345455	2	29
2JEL	3HFM	0.389831	0.571429	22	5
1KIP	3NPS	0.388889	0.477064	1	30
1XGP	3NPS	0.388889	0.458716	5	30
4I77	4NM8	0.38843	0.743363	35	40
1XGU	4JPK	0.38843	0.654206	5	36
1XGP	4JPK	0.38843	0.64486	5	36
1XGQ	4JPK	0.38843	0.64486	5	36
1XGR	4JPK	0.38843	0.64486	5	36
1XGT	4JPK	0.38843	0.64486	5	36
1XGU	4NM8	0.38843	0.486726	5	40
3HFM	4NM8	0.38843	0.486726	5	40
1DQJ	4NM8	0.38843	0.486726	5	40
1XGP	4NM8	0.38843	0.477876	5	40
1XGQ	4NM8	0.38843	0.477876	5	40
1XGR	4NM8	0.38843	0.477876	5	40
1XGT	4NM8	0.38843	0.477876	5	40
1AHW	3NGB	0.38843	0.448598	9	29
3NGB	3W2D	0.385246	0.5	29	33
1NCA	5C6T	0.385246	0.486239	17	43
3SE8	3BN9	0.385185	0.53271	31	23
3SE9	3BN9	0.384615	0.495327	32	23
1N8Z	3SE9	0.384	0.495327	3	32
3BE1	3SE9	0.384	0.477477	3	32
1XGU	1NCA	0.383333	0.588785	5	17
1DQJ	1NCA	0.383333	0.588785	5	17
1XGP	1NCA	0.383333	0.579439	5	17
1XGQ	1NCA	0.383333	0.579439	5	17
1XGR	1NCA	0.383333	0.579439	5	17
1XGT	1NCA	0.383333	0.579439	5	17
1AHW	1JRH	0.382114	0.64486	9	13
4JPK	5C6T	0.382114	0.486239	36	43
4NM8	5C6T	0.382114	0.451327	40	43
1XGQ	3NPS	0.380952	0.458716	5	30
1XGT	3NPS	0.380952	0.458716	5	30
1XGU	3NPS	0.380952	0.458716	5	30
3NPS	1DQJ	0.380952	0.458716	30	5
1JRH	1NMB	0.379032	0.607477	13	18
1AHW	4I77	0.378151	0.594595	9	35
3LZF	4NM8	0.377953	0.439655	27	40
1AHW	3L5X	0.377049	0.607477	9	26
1CZ8	3SE8	0.376923	0.523364	8	31
3SE8	1BJ1	0.376923	0.514019	31	8
3SE8	4U6H	0.376923	0.4375	31	41
3BDY	3SE9	0.376	0.477477	3	32
1JRH	2BDN	0.373984	0.897196	13	21
3L5X	4NM8	0.373984	0.619469	26	40
1JRH	4NM8	0.373984	0.566372	13	40
1XGR	3NPS	0.373016	0.458716	5	30
3HFM	3NPS	0.373016	0.458716	5	30
4I77	4JPK	0.371901	0.666667	35	36
1NMB	5C6T	0.370968	0.477064	18	43
4I77	4U6H	0.369748	0.633929	35	41
1MLC	4I77	0.369748	0.567568	16	35
3LZF	3NPS	0.369231	0.827273	27	30
3SE8	4GXU	0.368421	0.4375	31	34
2NYY	3SE9	0.368	0.576577	7	32
2NZ9	3SE9	0.368	0.576577	7	32
3SE9	4GXU	0.367188	0.410714	32	34
3HFM	1NCA	0.366667	0.570093	5	17
4JPK	3L5X	0.365854	0.850467	36	26
1JRH	4U6H	0.365854	0.491071	13	41
1KIR	3NGB	0.363636	0.495327	1	29
1DVF	3NGB	0.363636	0.485981	1	29
1KIP	3NGB	0.363636	0.485981	1	29
1VFB	3NGB	0.363636	0.485981	1	29
3NGB	1KIQ	0.363636	0.485981	29	1
1MLC	5C6T	0.363636	0.431193	16	43
2NZ9	3SE8	0.361538	0.567568	7	31
2B2X	3SE8	0.361538	0.528302	6	31
3SE8	1MHP	0.361538	0.528302	31	6
1MLC	3L5X	0.360656	0.672897	16	26
2BDN	3L5X	0.360656	0.598131	21	26
1NMB	4I77	0.360656	0.594595	18	35
3L5X	4U6H	0.360656	0.5625	26	41
1YY9	3SE9	0.36	0.485981	20	32
2VIR	3SE9	0.36	0.381818	2	32
2VIS	3SE9	0.36	0.381818	2	32
1JRH	4JPK	0.357724	0.584906	13	36
1YY9	3NGB	0.355372	0.476636	20	29
3LZF	4JPK	0.354331	0.464286	27	36
2NYY	3SE8	0.353846	0.567568	7	31
2VIR	3SE8	0.353846	0.381818	2	31
2VIS	3SE8	0.353846	0.381818	2	31
2JEL	4I77	0.352941	0.633929	22	35
2BDN	4I77	0.352941	0.621622	21	35
1YQV	4I77	0.352941	0.585586	19	35
3NPS	5C6T	0.351562	0.820755	30	43
3NPS	3L5X	0.351562	0.513761	30	26
3NPS	4I77	0.349206	0.495495	30	35
1YQV	5C6T	0.347107	0.527778	19	43
2JEL	5C6T	0.347107	0.446429	22	43
1NMB	3L5X	0.346774	0.598131	18	26
1AHW	3LZF	0.346457	0.4375	9	27
2JEL	3LZF	0.346457	0.417391	22	27
3LZF	4U6H	0.346457	0.417391	27	41
1YY9	3SE8	0.346154	0.523364	20	31
2JEL	3L5X	0.344262	0.589286	22	26
3SE9	3W2D	0.344	0.518519	32	33
1DVF	3SE9	0.344	0.495327	1	32
1KIP	3SE9	0.344	0.495327	1	32
1KIR	3SE9	0.344	0.495327	1	32
1VFB	3SE9	0.344	0.495327	1	32
3SE9	4ZS6	0.344	0.481132	32	42
1JRH	3NPS	0.34375	0.486239	13	30
1JRH	2JEL	0.341463	0.508929	13	22
3NGB	5C6T	0.341463	0.439252	29	43
1XGP	3NGB	0.338843	0.485981	5	29
1XGQ	3NGB	0.338843	0.485981	5	29
1XGR	3NGB	0.338843	0.485981	5	29
1XGT	3NGB	0.338843	0.485981	5	29
1XGU	3NGB	0.338843	0.485981	5	29
3NGB	1DQJ	0.338843	0.485981	29	5
3HFM	3NGB	0.338843	0.476636	5	29
2BDN	3LZF	0.338583	0.4375	21	27
3SE8	4ZS6	0.338462	0.518868	31	42
1DVF	3SE8	0.338462	0.514019	1	31
1KIR	3SE8	0.338462	0.514019	1	31
1VFB	3SE8	0.338462	0.514019	1	31
3SE8	1KIQ	0.338462	0.514019	31	1
1YQV	3L5X	0.336066	0.607477	19	26
3SE9	1KIQ	0.336	0.495327	32	1
3LZF	3SE9	0.335938	0.392857	27	32
3SE9	5C6T	0.333333	0.40367	32	43
1KIP	3SE8	0.330769	0.514019	1	31
3HFM	3SE9	0.328	0.504673	5	32
1JRH	1YQV	0.325203	0.528302	13	19
1MLC	3LZF	0.322835	0.401786	16	27
3NGB	4I77	0.322314	0.495495	29	35
1XGT	3SE9	0.32	0.504673	5	32
3NGB	3L5X	0.317073	0.64486	29	26
1JRH	3NGB	0.317073	0.443396	13	29
1YQV	3LZF	0.314961	0.491071	19	27
3LZF	3NGB	0.314961	0.423423	27	29
3SE8	3W2D	0.312977	0.518519	31	33
1XGP	3SE9	0.312	0.504673	5	32
1XGQ	3SE9	0.312	0.504673	5	32
1XGR	3SE9	0.312	0.504673	5	32
1XGU	3SE9	0.312	0.504673	5	32
3SE9	1DQJ	0.312	0.504673	32	5
1NMB	3LZF	0.307087	0.446429	18	27
1JRH	3SE9	0.301587	0.443396	13	32
3SE8	4I77	0.292308	0.540541	31	35
3SE9	4I77	0.288	0.513514	32	35
3SE8	3L5X	0.287879	0.607477	31	26
3SE9	3L5X	0.285714	0.616822	32	26
1XGP	3SE8	0.284615	0.495327	5	31
1XGQ	3SE8	0.284615	0.495327	5	31
1XGR	3SE8	0.284615	0.495327	5	31
1XGT	3SE8	0.284615	0.495327	5	31
1XGU	3SE8	0.284615	0.495327	5	31
3SE8	1DQJ	0.284615	0.495327	31	5
1JRH	3SE8	0.280303	0.443396	13	31
3SE8	5C6T	0.280303	0.422018	31	43
3HFM	3SE8	0.276923	0.495327	5	31
3LZF	3SE8	0.268657	0.410714	27	31

## Sheet: non-IG
PDB1_Chain	PDB2_Chain	Sequence_ID	PDB1_ID	PDB2_ID	PDB1_ID_GRP	PDB2_ID_GRP
1FCC_B	1FC2_D	1	1FCC	1FC2	0	0
1FCC_A	1FC2_D	1	1FCC	1FC2	0	0
3K2M_A	1AO7_B	0.0617284	3K2M	1AO7	25	11
3K2M_A	1AO7_D	0.0606936	3K2M	1AO7	25	11
1AO7_E	1JTG_B	0.0598684	1AO7	1JTG	11	14
1FCC_C	1FFW_B	0.0594059	1FCC	1FFW	0	12
1FCC_A	1AK4_D	0.058885	1FCC	1AK4	0	10
1FC2_D	1AK4_D	0.058885	1FC2	1AK4	0	10
1FCC_B	1AK4_D	0.058885	1FCC	1AK4	0	10
1AO7_E	1JTG_A	0.0582902	1AO7	1JTG	11	14
1FCC_B	1AO7_E	0.0530792	1FCC	1AO7	0	11
1FCC_A	1AO7_E	0.0530792	1FCC	1AO7	0	11
1AO7_E	1FC2_D	0.0530792	1AO7	1FC2	11	0
3K2M_D	1AO7_D	0.0519774	3K2M	1AO7	25	11
1JTG_A	1AK4_D	0.05	1JTG	1AK4	14	10
1FFW_A	1AK4_D	0.0488987	1FFW	1AK4	12	10
1JTG_A	1FFW_A	0.0461538	1JTG	1FFW	14	12
1AO7_A	1JTG_A	0.0461538	1AO7	1JTG	11	14
1AO7_B	1FFW_B	0.0460432	1AO7	1FFW	11	12
1JTG_B	1AK4_A	0.0459854	1JTG	1AK4	14	10
1AO7_D	1AK4_A	0.0452174	1AO7	1AK4	11	10
1AO7_B	1KTZ_A	0.044	1AO7	1KTZ	11	15
1FCC_A	1AO7_A	0.0432161	1FCC	1AO7	0	11
1AO7_A	1FC2_D	0.0432161	1AO7	1FC2	11	0
1FCC_B	1AO7_A	0.0432161	1FCC	1AO7	0	11
1FCC_A	1JTG_B	0.0430421	1FCC	1JTG	0	14
1FC2_D	1JTG_B	0.0430421	1FC2	1JTG	0	14
1FCC_B	1JTG_B	0.0430421	1FCC	1JTG	0	14
1JTG_A	1AK4_A	0.0419718	1JTG	1AK4	14	10
1FCC_C	1FFW_A	0.0415584	1FCC	1FFW	0	12
1AO7_B	1JTG_B	0.0415525	1AO7	1JTG	11	14
1AO7_D	1FC2_D	0.0414179	1AO7	1FC2	11	0
1FCC_B	1AO7_D	0.0412639	1FCC	1AO7	0	11
1FCC_A	1AO7_D	0.0412639	1FCC	1AO7	0	11
1AO7_A	1JTG_B	0.0408219	1AO7	1JTG	11	14
1AO7_D	1FFW_A	0.0402985	1AO7	1FFW	11	12
1AO7_B	1FC2_D	0.0398438	1AO7	1FC2	11	0
1FCC_A	1AO7_B	0.0398438	1FCC	1AO7	0	11
1FCC_B	1AO7_B	0.0398438	1FCC	1AO7	0	11
1FFW_A	1AK4_A	0.0392562	1FFW	1AK4	12	10
1FFW_B	1AK4_D	0.0380682	1FFW	1AK4	12	10
1JTG_B	1AK4_D	0.0362934	1JTG	1AK4	14	10
1FCC_A	1AK4_A	0.0353896	1FCC	1AK4	0	10
1FCC_B	1AK4_A	0.0353896	1FCC	1AK4	0	10
1FC2_D	1AK4_A	0.0353896	1FC2	1AK4	0	10
1AO7_D	1AK4_D	0.0353488	1AO7	1AK4	11	10
1AO7_D	1JTG_B	0.034188	1AO7	1JTG	11	14
1AO7_A	1AK4_A	0.0339674	1AO7	1AK4	11	10
3K2M_A	1JTG_B	0.0336323	3K2M	1JTG	25	14
1AO7_A	1AK4_D	0.0332386	1AO7	1AK4	11	10
3K2M_A	1AK4_D	0.0326829	3K2M	1AK4	25	10
1AO7_D	1JTG_A	0.0323899	1AO7	1JTG	11	14
1AO7_A	1FFW_A	0.0323529	1AO7	1FFW	11	12
1FCC_A	1FFW_A	0.0322581	1FCC	1FFW	0	12
1FC2_D	1FFW_A	0.0322581	1FC2	1FFW	0	12
1FCC_B	1FFW_A	0.0322581	1FCC	1FFW	0	12
3K2M_D	1AK4_D	0.0320388	3K2M	1AK4	25	10
3K2M_A	1AO7_E	0.0318008	3K2M	1AO7	25	11
1KTZ_B	1FFW_A	0.0317949	1KTZ	1FFW	15	12
1AO7_E	1AK4_A	0.0314103	1AO7	1AK4	11	10
1AO7_B	1FFW_A	0.03125	1AO7	1FFW	11	12
1AO7_B	1AK4_D	0.0307317	1AO7	1AK4	11	10
3K2M_A	1AK4_A	0.0299107	3K2M	1AK4	25	10
1FCC_B	1JTG_A	0.0296675	1FCC	1JTG	0	14
1FC2_D	1JTG_A	0.0296675	1FC2	1JTG	0	14
1FCC_A	1JTG_A	0.0296675	1FCC	1JTG	0	14
3K2M_D	1AO7_E	0.0296578	3K2M	1AO7	25	11
1FC2_D	1KTZ_B	0.0291188	1FC2	1KTZ	0	15
1FCC_B	1KTZ_B	0.0291188	1FCC	1KTZ	0	15
1FCC_A	1KTZ_B	0.0291188	1FCC	1KTZ	0	15
1KTZ_B	1AK4_A	0.0286344	1KTZ	1AK4	15	10
3K2M_A	1AO7_A	0.0283019	3K2M	1AO7	25	11
1AO7_B	1AK4_A	0.0282511	1AO7	1AK4	11	10
3K2M_D	1AO7_B	0.0279762	3K2M	1AO7	25	11
3K2M_D	1JTG_B	0.0275556	3K2M	1JTG	25	14
1JTG_B	1FFW_A	0.0273469	1JTG	1FFW	14	12
1AO7_D	1FFW_B	0.0266234	1AO7	1FFW	11	12
1FCC_C	3K2M_D	0.0263158	1FCC	3K2M	0	25
1KTZ_A	1AK4_D	0.0257895	1KTZ	1AK4	15	10
1FCC_C	1AO7_D	0.0256944	1FCC	1AO7	0	11
3K2M_A	1FFW_B	0.0255319	3K2M	1FFW	25	12
1AO7_E	1AK4_D	0.0248322	1AO7	1AK4	11	10
1FCC_C	1AO7_B	0.0242424	1FCC	1AO7	0	11
1FCC_B	3K2M_D	0.0236434	1FCC	3K2M	0	25
1FCC_A	3K2M_D	0.0236434	1FCC	3K2M	0	25
3K2M_D	1FC2_D	0.0236434	3K2M	1FC2	25	0
1JTG_A	1FFW_B	0.0234043	1JTG	1FFW	14	12
1AO7_E	1KTZ_A	0.0229839	1AO7	1KTZ	11	15
1AO7_D	1FC2_C	0.0223881	1AO7	1FC2	11	0
3K2M_D	1AK4_A	0.0223214	3K2M	1AK4	25	10
1AO7_B	1KTZ_B	0.0222222	1AO7	1KTZ	11	15
3K2M_D	1KTZ_A	0.0215686	3K2M	1KTZ	25	15
3K2M_D	1KTZ_B	0.0211429	3K2M	1KTZ	25	15
1AO7_D	1KTZ_A	0.0210843	1AO7	1KTZ	11	15
3K2M_A	1JTG_A	0.0201299	3K2M	1JTG	25	14
1JTG_B	1FFW_B	0.019697	1JTG	1FFW	14	12
3K2M_A	1FFW_A	0.01875	3K2M	1FFW	25	12
3K2M_D	1JTG_A	0.0185065	3K2M	1JTG	25	14
1FC2_C	1FFW_B	0.0182796	1FC2	1FFW	0	12
1KTZ_A	1FFW_A	0.0168539	1KTZ	1FFW	15	12
1FCC_A	3K2M_A	0.0161538	1FCC	3K2M	0	25
3K2M_A	1FC2_D	0.0161538	3K2M	1FC2	25	0
1FCC_B	3K2M_A	0.0161538	1FCC	3K2M	0	25
3K2M_D	1FFW_A	0.0158974	3K2M	1FFW	25	12
3K2M_D	1FFW_B	0.0158621	3K2M	1FFW	25	12
1KTZ_A	1AK4_A	0.0157895	1KTZ	1AK4	15	10
1KTZ_B	1AK4_D	0.015493	1KTZ	1AK4	15	10
3K2M_A	1KTZ_A	0.0142857	3K2M	1KTZ	25	15
1FCC_C	1JTG_B	0.0142105	1FCC	1JTG	0	14
1FC2_C	1FFW_A	0.0141892	1FC2	1FFW	0	12
3K2M_D	1AO7_A	0.0140187	3K2M	1AO7	25	11
1KTZ_A	1JTG_B	0.0135514	1KTZ	1JTG	15	14
1AO7_E	1FFW_A	0.0135417	1AO7	1FFW	11	12
1KTZ_B	1FFW_B	0.0121622	1KTZ	1FFW	15	12
1KTZ_B	1JTG_A	0.011465	1KTZ	1JTG	15	14
1FCC_B	1KTZ_A	0.0113821	1FCC	1KTZ	0	15
1FC2_D	1KTZ_A	0.0113821	1FC2	1KTZ	0	15
1FCC_A	1KTZ_A	0.0113821	1FCC	1KTZ	0	15
1AO7_B	1JTG_A	0.0108626	1AO7	1JTG	11	14
3K2M_A	1FC2_C	0.0107438	3K2M	1FC2	25	0
1FCC_C	1KTZ_B	0.0100719	1FCC	1KTZ	0	15
1FCC_C	1AK4_A	0.00994764	1FCC	1AK4	0	10
1FFW_B	1AK4_A	0.0095	1FFW	1AK4	12	10
1FCC_C	1AO7_E	0.00822511	1FCC	1AO7	0	11
1AO7_E	1FFW_B	0.00791667	1AO7	1FFW	11	12
1FCC_B	1FC2_C	0.00694444	1FCC	1FC2	0	0
1FCC_A	1FC2_C	0.00694444	1FCC	1FC2	0	0
1AO7_A	1FFW_B	0.00604027	1AO7	1FFW	11	12
3K2M_A	1KTZ_B	0.00571429	3K2M	1KTZ	25	15
1AO7_A	1KTZ_B	0.00486322	1AO7	1KTZ	11	15
1KTZ_A	1FFW_B	0.00461538	1KTZ	1FFW	15	12
1FC2_C	1AK4_A	0.00441989	1FC2	1AK4	0	10
1AO7_E	1KTZ_B	0.00334572	1AO7	1KTZ	11	15
1AO7_A	1KTZ_A	0.00258065	1AO7	1KTZ	11	15
1FC2_C	1KTZ_B	0.00234375	1FC2	1KTZ	0	15
1FCC_C	1AK4_D	0.0017341	1FCC	1AK4	0	10
1FCC_B	1FFW_B	0.000843882	1FCC	1FFW	0	12
1FCC_A	1FFW_B	0.000843882	1FCC	1FFW	0	12
1FC2_D	1FFW_B	0.000843882	1FC2	1FFW	0	12
1AO7_B	1FC2_C	0.000813008	1AO7	1FC2	11	0
1FCC_C	1FC2_D	-0.000873362	1FCC	1FC2	0	0
1KTZ_B	1JTG_B	-0.00126582	1KTZ	1JTG	15	14
1AO7_D	1KTZ_B	-0.0026178	1AO7	1KTZ	11	15
1FCC_C	3K2M_A	-0.00294118	1FCC	3K2M	0	25
1FCC_C	1FC2_C	-0.00348837	1FCC	1FC2	0	0
1KTZ_A	1JTG_A	-0.0039604	1KTZ	1JTG	15	14
1FC2_C	1AK4_D	-0.00490798	1FC2	1AK4	0	10
1FCC_C	1JTG_A	-0.00498221	1FCC	1JTG	0	14
1FC2_C	1KTZ_A	-0.00825688	1FC2	1KTZ	0	15
1FCC_C	1KTZ_A	-0.00840336	1FCC	1KTZ	0	15
1FCC_C	1AO7_A	-0.0116041	1FCC	1AO7	0	11
1AO7_E	1FC2_C	-0.0142857	1AO7	1FC2	11	0
1FC2_C	1JTG_A	-0.0149635	1FC2	1JTG	0	14
1FC2_C	1JTG_B	-0.0196721	1FC2	1JTG	0	14
1FCC_C	1AO7_C	-0.0224138	1FCC	1AO7	0	11
1AO7_C	1KTZ_A	-0.0231707	1AO7	1KTZ	11	15
3K2M_D	1FC2_C	-0.0251969	3K2M	1FC2	25	0
1AO7_A	1FC2_C	-0.0360825	1AO7	1FC2	11	0
1AO7_C	1FFW_A	-0.0414062	1AO7	1FFW	11	12
3K2M_A	1AO7_C	-0.0445545	3K2M	1AO7	25	11
3K2M_D	1AO7_C	-0.0490196	3K2M	1AO7	25	11
1AO7_C	1FFW_B	-0.0521127	1AO7	1FFW	11	12
1AO7_C	1JTG_B	-0.0569697	1AO7	1JTG	11	14
1AO7_C	1AK4_A	-0.0638554	1AO7	1AK4	11	10
1AO7_C	1AK4_D	-0.0643836	1AO7	1AK4	11	10
1AO7_C	1FC2_C	-0.0666667	1AO7	1FC2	11	0
1FCC_A	1AO7_C	-0.0694175	1FCC	1AO7	0	11
1AO7_C	1FC2_D	-0.0694175	1AO7	1FC2	11	0
1FCC_B	1AO7_C	-0.0694175	1FCC	1AO7	0	11
1AO7_C	1KTZ_B	-0.0718182	1AO7	1KTZ	11	15
1AO7_C	1JTG_A	-0.0802281	1AO7	1JTG	11	14

## Sheet: nanobody
PDB1_Chain	PDB2_Chain	Sequence_ID	PDB1_ID	PDB2_ID	PDB1_ID_GRP	PDB2_ID_GRP
4KRO_3_A	4KRP_2_A	0.866512	4KRO	4KRP	38	38
4KRL_1_A	4KRO_3_A	0.856561	4KRL	4KRO	37	38
4KRL_1_A	4KRP_2_A	0.738053	4KRL	4KRP	37	38
4KRO_3_B	4KRP_2_B	0.533333	4KRO	4KRP	38	38
4KRL_1_B	4KRP_2_B	0.507483	4KRL	4KRP	37	38
4KRL_1_B	4KRO_3_B	0.419355	4KRL	4KRO	37	38
4KRL_1_B	4KRO_3_A	0.031769	4KRL	4KRO	37	38
4KRL_1_B	4KRP_2_A	0.02809	4KRL	4KRP	37	38
4KRO_3_A	4KRP_2_B	0.026715	4KRO	4KRP	38	38
4KRL_1_A	4KRP_2_B	0.026007	4KRL	4KRP	37	38
4KRL_1_A	4KRO_3_B	0.023077	4KRL	4KRO	37	38
4KRO_3_B	4KRP_2_A	0.017045	4KRO	4KRP	38	38

## Sheet: pdb_group
pdb_id	pdb_group
1FC2	0
1FCC	0
1KIP	1
1VFB	1
1DVF	1
1KIQ	1
1KIR	1
2VIS	2
2VIR	2
3BE1	3
3BDY	3
1N8Z	3
1XGP	5
1XGT	5
1XGU	5
1XGR	5
1XGQ	5
1DQJ	5
3HFM	5
1MHP	6
2B2X	6
2NYY	7
2NZ9	7
1CZ8	8
1BJ1	8
1AHW	9
1AK4	10
1AO7	11
1FFW	12
1JRH	13
1JTG	14
1KTZ	15
1MLC	16
1NCA	17
1NMB	18
1YQV	19
1YY9	20
2BDN	21
2JEL	22
3BN9	23
3G6D	24
3K2M	25
3L5X	26
3LZF	27
3N85	28
3NGB	29
3NPS	30
3SE8	31
3SE9	32
3W2D	33
4GXU	34
4I77	35
4JPK	36
4KRL	37
4KRO	38
4KRP	38
4NM8	40
4U6H	41
4ZS6	42
5C6T	43
